# Supplementary material for: Hydrogen-bonding landscape of the carbamoyl­cyano­nitro­somethanide anion in the crystal structure of its ammonium salt
Source: Acta Crystallogr E Crystallogr Commun. 2021 Oct 13;77(Pt 11):1103–8. doi: 10.1107/S2056989021010239 (PMC8587992; doi:10.1107/S2056989021010239)
Supplement: Supplementary file 1 [file e-77-01103-sup1.cif]

##############################################################################
#                                                                            #
# This CIF contains the data in a paper accepted for publication in          #
# Acta Crystallographica Section E. It conforms to the requirements of       #
# Notes for Authors for Acta Crystallographica Section E, and has been       #
# peer reviewed under the auspices of the IUCr Commission on Journals.       #
#                                                                            #
# Full details of the Crystallographic Information File format               #
# are given in the paper "The Crystallographic Information File (CIF):       #
# a New Standard Archive File for Crystallography" by S. R. Hall, F. H.      #
# Allen and I. D. Brown [Acta Cryst. (1991), A47, 655-685].                  #
#                                                                            #
# The current version of the core CIF dictionary is obtainable from          #
# ftp://ftp.iucr.org/pub/cif_core.dic.                                       #
#                                                                            #
# Software is freely available for graphical display of the structure(s)     #
# in this CIF. For information consult the CIF software page                 #
# http://www.iucr.org/resources/cif/software.                                #
#                                                                            #
# This file may be used for bona fide research purposes within the           #
# scientific community so long as proper attribution is given to the journal # 
# article from which it was obtained.                                        #
#                                                                            #
##############################################################################
data_global
_audit_creation_method     'SHELXL-2018/1'
_journal_date_recd_electronic     2021-10-01
_journal_date_accepted     2021-10-03
_journal_name_full     'Acta Crystallographica, Section E'
_journal_year     2021
_journal_volume     77
_journal_issue     11
_journal_page_first     0
_journal_page_last     0
_journal_paper_category     GO
_journal_paper_doi     10.1107/S2056989021010239
_journal_coeditor_code     HB7989
_publ_contact_author_name     'Dr Kostiantyn V. Domasevitch'
_publ_contact_author_address
;
Inorganic Chemistry Department
National Taras Shevchenko University of Kyiv
Volodymyrska Str. 64/13
Kyiv 01601
Ukraine
;
_publ_contact_author_email     dk@univ.kiev.ua
_publ_contact_author_fax     ?
_publ_contact_author_phone     ?
_publ_section_title
;
Hydrogen-bonding landscape of the carbamoylcyanonitrosomethanide anion in the
crystal structure of its ammonium salt
;
loop_
    _publ_author_name
    _publ_author_footnote
    _publ_author_address
    'Domasevitch, Kostiantyn V.' ?
;
Inorganic Chemistry Department
National Taras Shevchenko University of Kyiv
Volodymyrska Str. 64/13
01601 Kyiv
Ukraine
;
    'Senchyk, Ganna A.' ?
;
Inorganic Chemistry Department
National Taras Shevchenko University of Kyiv
Volodymyrska Str. 64/13
01601 Kyiv
Ukraine
;
    'Lysenko, Andrey B.' ?
;
Inorganic Chemistry Department
National Taras Shevchenko University of Kyiv
Volodymyrska Str. 64/13
01601 Kyiv
Ukraine
;
    'Rusanov, Eduard B.' ?
;
Institute of Organic Chemistry,
Murmanskaya Str. 4,
Kyiv 253660,
Ukraine
;
_publ_section_synopsis
;
The structure of the title salt, ammonium carbamoylcyanonitrosomethanide,
NH~4~^+^\\cdotC~3~H~2~N~3~O~2~^-^, features the co-existence of different
hydrogen-bonding patterns, which are specific to each of the three functional
groups (nitroso, carbamoyl and cyano) of the methanide anion. The relatively
simple scheme of these interactions allows the delineation of the
supramolecular synthons, which may be applicable to crystal engineering of
hydrogen-bonded solids containing polyfunctional methanide anions.
;
data_I
_audit_creation_method     'SHELXL-2014/7'
_chemical_name_systematic
;
Ammonium carbamoyl(cyano)(nitroso)methanide
;
_chemical_name_common     ?
_chemical_formula_moiety     'C3 H2 N3 O2 -, H4 N +'
_chemical_formula_sum     'C3 H6 N4 O2'
_chemical_formula_iupac     'N H4 +, C3 H2 N3 O2 -'
_chemical_formula_weight     130.12
_chemical_melting_point     ?
_space_group_crystal_system     orthorhombic
_space_group_name_H-M_alt     'P n a 21'
_space_group_name_Hall     'P 2c -2n'
loop_
    _space_group_symop_operation_xyz
    'x, y, z'
    '-x, -y, z+1/2'
    'x+1/2, -y+1/2, z'
    '-x+1/2, y+1/2, z+1/2'
_cell_length_a     10.7174(5)
_cell_length_b     13.8944(7)
_cell_length_c     4.0643(2)
_cell_angle_alpha     90
_cell_angle_beta     90
_cell_angle_gamma     90
_cell_volume     605.22(5)
_cell_formula_units_Z     4
_cell_measurement_reflns_used     2828
_cell_measurement_theta_min     2.40
_cell_measurement_theta_max     25.28
_cell_measurement_temperature     173(2)
_exptl_crystal_description     prism
_exptl_crystal_colour     yellow
_exptl_crystal_size_max     0.370
_exptl_crystal_size_mid     0.300
_exptl_crystal_size_min     0.210
_exptl_crystal_density_diffrn     1.428
_exptl_crystal_F_000     272
_exptl_absorpt_coefficient_mu     0.120
_exptl_absorpt_correction_type     none
_diffrn_ambient_temperature     173(2)
_diffrn_radiation_type     MoK\a
_diffrn_radiation_wavelength     0.71073
_diffrn_radiation_source     'fine-focus sealed tube'
_diffrn_radiation_monochromator     graphite
_diffrn_measurement_device_type     'Bruker APEXII CCD'
_diffrn_measurement_method     '\f and \w scans'
_diffrn_reflns_number     7798
_diffrn_reflns_av_R_equivalents     0.0309
_diffrn_reflns_av_unetI/netI     0.0234
_diffrn_reflns_theta_min     2.400
_diffrn_reflns_theta_max     28.129
_diffrn_reflns_theta_full     25.242
_diffrn_measured_fraction_theta_max     0.998
_diffrn_measured_fraction_theta_full     0.997
_diffrn_reflns_limit_h_min     -14
_diffrn_reflns_limit_h_max     14
_diffrn_reflns_limit_k_min     -18
_diffrn_reflns_limit_k_max     18
_diffrn_reflns_limit_l_min     -5
_diffrn_reflns_limit_l_max     5
_refine_special_details     ?
_reflns_number_total     1420
_reflns_number_gt     1304
_reflns_threshold_expression     'I > 2\s(I)'
_refine_ls_structure_factor_coef     Fsqd
_refine_ls_matrix_type     full
_refine_ls_R_factor_all     0.0357
_refine_ls_R_factor_gt     0.0323
_refine_ls_wR_factor_gt     0.0797
_refine_ls_wR_factor_ref     0.0814
_refine_ls_goodness_of_fit_ref     1.095
_refine_ls_restrained_S_all     1.097
_refine_ls_number_reflns     1420
_refine_ls_number_parameters     106
_refine_ls_number_restraints     22
_refine_ls_hydrogen_treatment     refall
_refine_ls_weighting_scheme     calc
_refine_ls_weighting_details
              'w=1/[\s^2^(Fo^2^)+(0.0439P)^2^+0.0604P] where P=(Fo^2^+2Fc^2^)/3'
_atom_sites_solution_hydrogens     difmap
_atom_sites_solution_primary     direct
_atom_sites_solution_secondary     difmap
_refine_ls_shift/su_max     0.000
_refine_ls_shift/su_mean     0.000
_refine_diff_density_max     0.191
_refine_diff_density_min     -0.140
_refine_ls_extinction_method     none
_refine_ls_extinction_coef     .
loop_
    _atom_type_symbol
    _atom_type_description
    _atom_type_scat_dispersion_real
    _atom_type_scat_dispersion_imag
    _atom_type_scat_source
    'C' 'C' 0.0033 0.0016
                         'International Tables Vol C Tables 4.2.6.8 and 6.1.1.4'
    'H' 'H' 0.0000 0.0000
                         'International Tables Vol C Tables 4.2.6.8 and 6.1.1.4'
    'N' 'N' 0.0061 0.0033
                         'International Tables Vol C Tables 4.2.6.8 and 6.1.1.4'
    'O' 'O' 0.0106 0.0060
                         'International Tables Vol C Tables 4.2.6.8 and 6.1.1.4'
_computing_data_collection
;
SMART-NT (Bruker, 1998)
;
_computing_cell_refinement
;
SAINT-NT (Bruker, 1999)
;
_computing_data_reduction
;
SAINT-NT (Bruker, 1999)
;
_computing_structure_solution
;
SHELXS97 (Sheldrick, 2008)
;
_computing_structure_refinement
;
SHELXL2014/7 (Sheldrick, 2015)
;
_computing_molecular_graphics
;
DIAMOND (Brandenburg, 1999)
;
_computing_publication_material
;
WinGX (Farrugia, 2012)
;
loop_
    _atom_site_type_symbol
    _atom_site_label
    _atom_site_fract_x
    _atom_site_fract_y
    _atom_site_fract_z
    _atom_site_U_iso_or_equiv
    _atom_site_adp_type
    _atom_site_calc_flag
    _atom_site_occupancy
    _atom_site_disorder_assembly
    _atom_site_disorder_group
    O O1 -0.01669(13) 0.10947(9) 0.7570(4) 0.0365(4) Uani d 1 . .
    O O2 0.12729(11) 0.42081(9) 0.7040(4) 0.0306(3) Uani d 1 . .
    N N1 -0.02966(14) 0.20089(10) 0.8299(5) 0.0285(4) Uani d 1 . .
    N N2 0.23276(19) 0.19606(15) 0.3518(6) 0.0472(5) Uani d 1 . .
    N N3 -0.05305(16) 0.38965(12) 0.9758(5) 0.0319(4) Uani d 1 . .
    N N4 0.17308(17) -0.03313(12) 0.7032(5) 0.0367(4) Uani d 1 . .
    C C1 0.05333(15) 0.25999(12) 0.7110(5) 0.0242(4) Uani d 1 . .
    C C2 0.15514(18) 0.22726(14) 0.5109(6) 0.0301(4) Uani d 1 . .
    C C3 0.04438(16) 0.36355(12) 0.7975(5) 0.0243(4) Uani d 1 . .
    H H1 -0.057(2) 0.4525(18) 1.043(8) 0.045(7) Uiso d 1 . .
    H H2 -0.104(3) 0.346(2) 1.039(8) 0.054(8) Uiso d 1 . .
    H H3 0.1437(19) 0.0263(14) 0.727(7) 0.046(7) Uiso d 1 . .
    H H4 0.125(2) -0.0681(17) 0.557(6) 0.052(8) Uiso d 1 . .
    H H5 0.177(3) -0.066(2) 0.891(7) 0.15(2) Uiso d 1 . .
    H H6 0.251(2) -0.0308(18) 0.605(7) 0.068(10) Uiso d 1 . .
loop_
    _atom_site_aniso_label
    _atom_site_aniso_U_11
    _atom_site_aniso_U_22
    _atom_site_aniso_U_33
    _atom_site_aniso_U_12
    _atom_site_aniso_U_13
    _atom_site_aniso_U_23
    O1 0.0414(8) 0.0202(6) 0.0479(11) -0.0014(5) 0.0053(8) -0.0033(6)
    O2 0.0263(6) 0.0245(6) 0.0410(8) -0.0038(5) 0.0026(6) 0.0051(6)
    N1 0.0318(8) 0.0209(7) 0.0329(9) -0.0005(6) 0.0012(7) -0.0016(7)
    N2 0.0415(10) 0.0541(11) 0.0459(13) 0.0128(8) 0.0116(10) -0.0012(9)
    N3 0.0315(8) 0.0215(8) 0.0427(11) -0.0039(6) 0.0089(8) -0.0041(7)
    N4 0.0406(9) 0.0299(8) 0.0396(10) 0.0044(7) -0.0045(10) -0.0042(9)
    C1 0.0248(8) 0.0222(8) 0.0256(8) 0.0024(6) -0.0012(8) 0.0010(7)
    C2 0.0298(9) 0.0287(9) 0.0318(10) 0.0030(7) 0.0013(9) 0.0043(8)
    C3 0.0234(8) 0.0224(8) 0.0270(10) -0.0008(6) -0.0034(7) 0.0027(7)
_geom_special_details
;
 All esds (except the esd in the dihedral angle between two l.s. planes)
 are estimated using the full covariance matrix.  The cell esds are taken
 into account individually in the estimation of esds in distances, angles
 and torsion angles; correlations between esds in cell parameters are only
 used when they are defined by crystal symmetry.  An approximate (isotropic)
 treatment of cell esds is used for estimating esds involving l.s. planes.
;
loop_
    _geom_bond_atom_site_label_1
    _geom_bond_atom_site_label_2
    _geom_bond_site_symmetry_2
    _geom_bond_distance
    _geom_bond_publ_flag
    O1 N1 . 1.3117(19) n
    O2 C3 . 1.252(2) n
    N1 C1 . 1.303(2) n
    N2 C2 . 1.140(3) n
    N3 C3 . 1.322(3) n
    N3 H1 . 0.92(3) n
    N3 H2 . 0.85(3) n
    N4 H3 . 0.89(2) n
    N4 H4 . 0.924(19) n
    N4 H5 . 0.89(2) n
    N4 H6 . 0.93(2) n
    C1 C2 . 1.435(3) n
    C1 C3 . 1.484(2) n
loop_
    _geom_angle_atom_site_label_1
    _geom_angle_atom_site_label_2
    _geom_angle_atom_site_label_3
    _geom_angle_site_symmetry_1
    _geom_angle_site_symmetry_3
    _geom_angle
    _geom_angle_publ_flag
    C1 N1 O1 . . 117.00(15) n
    C3 N3 H1 . . 117.6(17) n
    C3 N3 H2 . . 118(2) n
    H1 N3 H2 . . 124(3) n
    H3 N4 H4 . . 111.2(17) n
    H3 N4 H5 . . 114(2) n
    H4 N4 H5 . . 108(2) n
    H3 N4 H6 . . 109.6(18) n
    H4 N4 H6 . . 104.0(17) n
    H5 N4 H6 . . 110(2) n
    N1 C1 C2 . . 121.97(16) n
    N1 C1 C3 . . 118.61(16) n
    C2 C1 C3 . . 119.38(15) n
    N2 C2 C1 . . 176.0(2) n
    O2 C3 N3 . . 123.56(17) n
    O2 C3 C1 . . 119.90(16) n
    N3 C3 C1 . . 116.54(15) n
loop_
    _geom_torsion_atom_site_label_1
    _geom_torsion_atom_site_label_2
    _geom_torsion_atom_site_label_3
    _geom_torsion_atom_site_label_4
    _geom_torsion_site_symmetry_1
    _geom_torsion_site_symmetry_2
    _geom_torsion_site_symmetry_3
    _geom_torsion_site_symmetry_4
    _geom_torsion
    _geom_torsion_publ_flag
    O1 N1 C1 C2 . . . . -0.4(3) ?
    O1 N1 C1 C3 . . . . -177.92(16) ?
    N1 C1 C3 O2 . . . . 175.4(2) ?
    C2 C1 C3 O2 . . . . -2.1(3) ?
    N1 C1 C3 N3 . . . . -4.0(3) ?
    C2 C1 C3 N3 . . . . 178.45(19) ?
loop_
    _geom_hbond_atom_site_label_D
    _geom_hbond_atom_site_label_H
    _geom_hbond_atom_site_label_A
    _geom_hbond_site_symmetry_A
    _geom_hbond_distance_DH
    _geom_hbond_distance_HA
    _geom_hbond_distance_DA
    _geom_hbond_angle_DHA
    _geom_hbond_publ_flag
    N4 H3 O1 . 0.89(2) 2.07(2) 2.848(2) 145(2) yes
    N4 H4 O1 2_554 0.92(2) 1.78(2) 2.688(3) 167(2) yes
    N4 H5 O1 2_555 0.89(2) 2.35(3) 3.000(3) 129(3) yes
    N4 H5 O2 4_545 0.89(2) 2.46(3) 3.021(2) 122(3) yes
    N4 H6 O2 4_544 0.93(2) 2.19(2) 3.017(2) 148(2) yes
    N3 H1 O2 2_565 0.92(3) 2.02(3) 2.903(2) 161(2) yes
    N3 H2 N2 3_456 0.85(3) 2.24(3) 3.004(3) 149(3) yes
_shelx_space_group_comment
;
The symmetry employed for this shelxl refinement is uniquely defined
by the following loop, which should always be used as a source of
symmetry information in preference to the above space-group names.
They are only intended as comments.
;
_shelx_estimated_absorpt_T_min     0.957
_shelx_estimated_absorpt_T_max     0.975
_shelx_hkl_file
;
   0   0   1   -0.49    0.04
   0   0  -1   -0.53    0.04
   0   0  -1   -0.43    0.06
   0   0   2  331.81    9.63
   0   0  -3   -0.02    0.13
   0   0  -4   26.00    1.14
   0   0  -5    0.42    0.28
   1   0   0   -0.63    0.02
  -1   0   0   -0.57    0.02
  -1   0   0   -0.67    0.01
  -1   0   0   -0.62    0.02
   1   0   0   -0.65    0.01
   1   0   0   -0.65    0.01
  -1   0   0   -0.65    0.02
   1   0   0   -0.64    0.02
   1   0   0   -0.67    0.02
   1   0  -1   -0.10    0.05
  -1   0   1   -0.10    0.04
  -1   0  -1   -0.09    0.05
  -1   0  -1   -0.11    0.06
   1   0   1    0.00    0.07
   1   0   1   -0.10    0.05
   1   0  -1   -0.06    0.05
   1   0  -1   -0.13    0.04
  -1   0  -1   -0.10    0.06
  -1   0   2   -0.05    0.09
   1   0   2   -0.01    0.08
  -1   0  -2    0.03    0.08
  -1   0  -3   -0.07    0.14
  -1   0  -4   -0.03    0.18
   1   0  -4   -0.14    0.17
   1   0  -4    0.02    0.19
   1   0  -5    0.09    0.25
   1   0  -5    0.32    0.31
  -1   0  -5    0.11    0.25
   1   0  -5   -0.02    0.28
  -2   0   0  471.51   12.76
  -2   0   0  381.08   12.76
   2   0   0  436.69   12.76
  -2   0   0  485.67   12.78
   2   0   0  394.16   12.77
  -2   0   0  479.89   12.76
   2   0   0  474.36   12.77
  -2   0   0  455.31   12.72
   2   0   0  457.77   12.76
   2   0  -1  682.42   19.95
  -2   0  -1  742.58   20.01
   2   0   1  711.69   20.01
  -2   0  -1  723.20   20.01
  -2   0  -1  717.13   20.01
   2   0   1  744.85   20.00
  -2   0  -1  696.78   20.00
   2   0  -1  716.08   19.91
  -2   0   1  630.47   19.94
   2   0   1  726.31   20.01
  -2   0  -1  630.27   19.98
   2   0   2   62.46    2.02
  -2   0  -2   60.15    1.98
  -2   0   2   61.45    1.93
  -2   0  -3   24.73    1.03
   2   0  -4   11.83    0.72
  -2   0  -4   11.52    0.72
   2   0  -5   11.68    0.80
  -2   0  -5   10.14    0.77
   2   0  -5   11.48    0.99
   2   0  -5   10.83    0.77
   3   0   0   -0.13    0.05
  -3   0   0   -0.11    0.05
   3   0   0   -0.05    0.04
  -3   0   0   -0.03    0.04
  -3   0   0   -0.09    0.03
   3   0   0   -0.09    0.05
  -3   0   0   -0.02    0.04
   3   0   0   -0.07    0.06
  -3   0   1    0.16    0.09
   3   0  -1   -0.07    0.04
  -3   0  -1    0.04    0.09
  -3   0   1    0.05    0.04
  -3   0  -1   -0.03    0.04
   3   0   1   -0.04    0.03
  -3   0  -1    0.02    0.05
   3   0   1    0.02    0.07
   3   0   1    0.01    0.07
   3   0  -1    0.01    0.04
   3   0  -1   -0.03    0.07
   3   0  -1   -0.08    0.08
   3   0  -1    0.02    0.11
   3   0   1   -0.04    0.06
   3   0  -2   -0.02    0.08
  -3   0   2   -0.01    0.08
   3   0  -2   -0.09    0.08
   3   0  -2    0.12    0.14
   3   0  -2   -0.14    0.08
  -3   0  -2    0.03    0.12
   3   0   2   -0.02    0.08
  -3   0  -3    0.00    0.16
   3   0  -3   -0.16    0.14
   3   0  -3   -0.13    0.11
  -3   0  -4   -0.20    0.21
   3   0  -4   -0.10    0.20
   3   0  -4    0.37    0.23
   3   0  -5    0.15    0.34
   3   0  -5    0.03    0.29
  -3   0  -5   -0.12    0.26
   3   0  -5    0.07    0.26
   4   0   0   52.62    1.67
   4   0   0   53.81    1.61
  -4   0   0   54.10    1.67
  -4   0   0   54.23    1.61
  -4   0   0   52.16    1.67
  -4   0   0   53.65    1.61
   4   0   0   54.44    1.69
   4   0   0   54.32    1.68
   4   0  -1   13.38    0.58
   4   0   1   14.00    0.46
   4   0   1   12.28    0.55
  -4   0  -1   12.85    0.48
  -4   0  -1   11.91    0.56
   4   0  -1   13.53    0.52
  -4   0   1   14.07    0.53
   4   0   1   12.47    0.49
  -4   0   1   13.19    0.40
   4   0  -1   12.36    0.59
   4   0  -1   13.81    0.41
  -4   0  -2  118.77    3.77
   4   0  -2  119.77    3.57
   4   0  -2  122.34    3.78
   4   0  -2  124.86    3.60
  -4   0   2  125.83    3.71
  -4   0  -2  122.20    3.61
   4   0  -2  121.47    3.59
   4   0  -3    3.69    0.44
   4   0  -3    4.49    0.33
  -4   0  -3    4.25    0.47
   4   0  -4   13.58    0.71
  -4   0  -4   11.65    0.76
   4   0  -4   14.52    0.85
  -4   0  -5    0.17    0.33
   4   0  -5    0.56    0.38
   4   0  -5    0.77    0.36
   4   0  -5    0.01    0.41
   5   0   0   -0.21    0.08
   5   0   0   -0.09    0.07
  -5   0   0   -0.11    0.08
   5   0   0   -0.12    0.08
  -5   0   0   -0.17    0.06
  -5   0   0   -0.13    0.05
  -5   0   0   -0.09    0.10
   5   0   1   -0.06    0.06
   5   0  -1    0.04    0.09
   5   0   1    0.08    0.07
  -5   0  -1   -0.01    0.11
   5   0  -1    0.08    0.10
  -5   0  -1    0.05    0.07
   5   0  -1    0.04    0.13
  -5   0   1    0.09    0.09
   5   0   1   -0.01    0.04
   5   0  -2    0.00    0.16
   5   0  -2    0.02    0.17
   5   0  -2   -0.19    0.07
  -5   0  -2    0.09    0.12
  -5   0   2    0.16    0.12
   5   0  -2   -0.10    0.07
   5   0  -2   -0.12    0.06
  -5   0  -2   -0.01    0.08
   5   0  -3    0.14    0.24
   5   0  -3    0.07    0.13
  -5   0  -3    0.02    0.14
   5   0  -3   -0.10    0.21
  -5   0  -4   -0.05    0.24
   5   0  -4    0.11    0.29
   5   0  -4    0.35    0.28
   5   0  -5    0.02    0.37
  -5   0  -5   -0.42    0.26
   5   0  -5    0.05    0.34
   5   0  -5    0.30    0.37
  -6   0   0   38.19    1.19
   6   0   0   37.11    1.30
  -6   0   0   36.23    1.18
   6   0   0   36.22    1.19
  -6   0   0   37.82    1.29
   6   0   0   37.83    1.29
   6   0   1   53.67    1.81
   6   0  -1   54.01    1.88
   6   0  -1   51.43    1.88
  -6   0   1   56.72    1.80
   6   0   1   55.95    1.71
  -6   0  -1   57.06    1.74
  -6   0  -1   52.54    1.84
   6   0  -1   56.15    1.87
   6   0  -2   16.56    0.53
   6   0  -2   15.78    0.79
   6   0  -2   16.34    0.53
  -6   0  -2   15.20    0.77
  -6   0  -2   15.94    0.62
  -6   0   2   16.97    0.73
   6   0  -2   16.78    0.83
   6   0  -3    0.33    0.21
   6   0  -3    0.60    0.32
  -6   0  -3    0.92    0.30
   6   0  -3    0.55    0.23
   6   0  -4    5.02    0.61
   6   0  -4    3.63    0.62
  -6   0  -4    3.48    0.53
   6   0  -4    5.12    0.70
  -7   0   0    0.32    0.14
  -7   0   0    0.07    0.08
   7   0   0    0.01    0.10
   7   0   0   -0.11    0.11
  -7   0   0   -0.02    0.07
  -7   0   1   -0.10    0.10
   7   0  -1   -0.05    0.13
   7   0  -1    0.13    0.15
  -7   0  -1    0.07    0.11
   7   0   1    0.11    0.09
   7   0   1   -0.08    0.09
   7   0  -1   -0.08    0.09
  -7   0  -2   -0.19    0.15
   7   0  -2   -0.25    0.17
   7   0  -2    0.17    0.22
  -7   0   2    0.11    0.15
   7   0  -2   -0.13    0.12
   7   0  -3    0.03    0.28
  -7   0  -3    0.00    0.16
   7   0  -3    0.03    0.28
   7   0  -3    0.03    0.19
   7   0  -4   -0.23    0.30
  -7   0  -4   -0.10    0.23
   7   0  -4    0.15    0.35
   7   0  -4   -0.53    0.26
  -8   0   0   -0.26    0.10
   8   0   0    0.04    0.14
   8   0   0   -0.12    0.15
  -8   0  -1   17.70    0.83
   8   0  -1   16.85    0.86
  -8   0   1   16.62    0.76
   8   0  -1   16.10    0.83
   8   0   1   16.53    0.69
   8   0   1   17.61    0.74
   8   0  -1   16.13    0.81
  -8   0   2    3.00    0.35
   8   0  -2    2.27    0.42
   8   0  -2    2.59    0.43
   8   0  -2    2.95    0.43
  -8   0  -2    2.43    0.40
  -8   0  -3    1.16    0.35
   8   0  -3    1.65    0.41
   8   0  -3    1.00    0.34
   8   0  -3    1.43    0.38
  -8   0  -4    1.97    0.48
   8   0  -4    2.01    0.44
   8   0  -4    2.25    0.53
   8   0  -4    2.45    0.59
   9   0   0   -0.04    0.15
   9   0   0   -0.18    0.14
  -9   0   0    0.19    0.17
   9   0   1    0.05    0.12
  -9   0  -1    0.17    0.19
   9   0   1    0.08    0.14
   9   0  -1    0.06    0.15
  -9   0   1    0.07    0.15
   9   0  -1   -0.09    0.20
   9   0  -2   -0.22    0.16
  -9   0   2   -0.28    0.13
   9   0  -2   -0.19    0.25
   9   0  -2   -0.15    0.23
  -9   0  -2   -0.02    0.15
   9   0  -3   -0.23    0.26
  -9   0  -3   -0.16    0.22
  -9   0   3    0.19    0.21
   9   0  -3   -0.17    0.31
   9   0  -3   -0.08    0.27
  -9   0  -4    0.02    0.32
   9   0  -4   -0.29    0.25
   9   0  -4   -0.76    0.29
   9   0  -4   -0.03    0.26
  10   0   0   68.08    2.36
 -10   0   0   68.09    2.37
  10   0   0   69.62    2.37
 -10   0   1    8.57    0.60
  10   0   1    9.40    0.52
  10   0   1    9.61    0.58
  10   0  -1    8.41    0.66
  10   0  -1   10.08    0.67
 -10   0  -1    8.64    0.62
  10   0  -2    1.15    0.38
 -10   0   2    0.90    0.27
  10   0  -2    0.93    0.34
 -10   0  -2    0.90    0.32
  10   0  -2    0.16    0.31
  10   0  -3    4.02    0.67
  10   0  -3    4.81    0.62
  10   0  -3    4.60    0.69
 -10   0  -3    4.14    0.61
  11   0   0    0.11    0.21
 -11   0   0   -0.05    0.21
  11   0   0   -0.12    0.19
 -11   0  -1    0.14    0.18
  11   0  -1    0.00    0.20
  11   0  -1   -0.34    0.21
  11   0   1   -0.14    0.20
 -11   0   1   -0.11    0.18
  11   0  -2   -0.40    0.23
 -11   0  -2    0.08    0.24
  11   0  -2   -0.35    0.26
 -11   0   2   -0.02    0.19
 -11   0  -3    0.39    0.32
  11   0  -3   -0.16    0.30
  11   0  -3    0.36    0.42
  11   0  -3   -0.14    0.33
  12   0   0    9.80    0.70
 -12   0   0   10.85    0.74
  12   0   0   11.18    0.75
  12   0  -1    8.37    0.79
 -12   0   1    8.38    0.64
 -12   0  -1    9.19    0.71
  12   0  -1    8.11    0.78
  12   0  -2    6.09    0.70
 -12   0  -2    5.03    0.66
  12   0  -2    4.21    0.65
  13   0   0    0.26    0.29
  13   0   0    0.25    0.30
 -13   0   0   -0.27    0.22
 -13   0  -1   -0.34    0.27
  13   0  -1    0.05    0.30
 -13   0   1   -0.18    0.21
  13   0  -1    0.06    0.30
  13   0  -2    0.08    0.35
 -13   0  -2    0.54    0.34
  13   0  -2   -0.35    0.32
  14   0   0    2.98    0.55
 -14   0   0    1.81    0.45
   0  -1   0   -0.15    0.01
   0   1   0   -0.14    0.01
   0  -1   0   -0.14    0.01
   0   1   0   -0.14    0.01
   0   1   0   -0.15    0.01
   0   1   0   -0.15    0.01
   0  -1   0   -0.12    0.01
   0  -1   0   -0.14    0.01
   0  -1  -1  547.49   15.41
   0  -1  -1  532.45   15.41
   0   1  -1  541.32   15.41
   0   1   1  535.56   15.42
   0  -1   1  543.22   15.42
   0  -1  -1  546.15   15.39
   0  -1   2   -0.02    0.09
   0  -1  -2    0.05    0.09
   0  -1   3   33.92    1.28
   0  -1  -3   31.85    1.21
   0  -1  -4    0.06    0.20
   0   1  -4    0.22    0.22
   0   1  -4    0.23    0.22
   0  -1  -5    1.72    0.39
   0   1  -5    2.16    0.44
   0  -1  -5    2.15    0.49
   0   1  -5    2.77    0.51
  -1   1   0    4.69    0.17
   1  -1   0    5.29    0.17
  -1  -1   0    4.68    0.19
  -1   1   0    4.57    0.17
   1   1   0    4.00    0.19
  -1   1   0    5.49    0.20
  -1  -1   0    4.73    0.19
   1  -1   0    5.31    0.18
   1  -1   0    5.33    0.18
  -1  -1   0    5.36    0.20
   1  -1   0    4.19    0.19
   1   1   0    5.77    0.20
   1   1   0    5.13    0.19
   1   1  -1    4.56    0.23
   1   1  -1    4.44    0.23
   1  -1   1    4.30    0.25
  -1  -1  -1    4.33    0.24
   1   1  -1    4.34    0.23
  -1   1   1    4.75    0.22
  -1  -1  -1    4.35    0.24
   1   1  -1    4.57    0.22
  -1  -1  -1    4.43    0.23
   1  -1  -1    4.50    0.21
  -1  -1   1    4.61    0.22
   1  -1  -1    4.47    0.21
   1   1   1    4.59    0.23
  -1   1  -1    4.46    0.25
   1   1   1    4.59    0.25
  -1  -1  -2   30.76    1.05
   1  -1   2   29.53    1.09
   1   1   2   28.69    1.08
  -1  -1   2   28.91    1.05
  -1  -1  -3    3.82    0.38
   1   1  -3    3.15    0.34
   1  -1   3    2.57    0.35
  -1  -1   3    2.99    0.34
  -1   1  -3    3.36    0.37
   1  -1  -3    3.27    0.33
   1   1  -4    0.69    0.25
   1   1  -4    0.59    0.25
  -1  -1  -4    0.64    0.25
   1   1  -4    0.60    0.25
  -1   1  -4    0.72    0.27
   1  -1  -4    0.67    0.25
  -1   1  -4    0.73    0.23
  -1  -1  -5    0.26    0.26
   1   1  -5    0.74    0.33
   1   1  -5    0.24    0.28
  -1   1  -5    0.16    0.32
   1  -1  -5   -0.22    0.20
   1  -1  -5    0.06    0.28
  -1   1  -5    0.51    0.32
   1  -1  -5   -0.26    0.24
  -2  -1   0  110.34    3.19
   2  -1   0  114.49    3.17
   2   1   0  111.73    3.19
   2  -1   0  114.31    3.20
   2   1   0  110.55    3.16
   2   1   0  109.67    3.19
  -2  -1   0  110.47    3.19
   2  -1   0   95.41    3.16
   2   1   0  113.61    3.19
   2  -1   0  112.37    3.14
  -2   1   0  111.42    3.14
  -2   1   0   96.77    3.16
  -2  -1  -1  962.04   27.16
  -2  -1  -1  945.10   27.05
   2   1  -1  957.94   27.03
   2  -1   1  962.27   27.06
   2   1  -1  998.62   27.06
   2   1  -1  994.53   27.07
   2   1  -1  981.46   27.20
  -2  -1  -1  841.33   27.03
  -2  -1  -1  942.04   26.97
  -2  -1  -1  949.38   27.05
  -2   1  -1  959.39   27.05
  -2   1  -1  953.74   27.05
   2  -1  -1  982.06   27.03
  -2   1  -1  849.96   27.06
  -2   1  -1  864.47   27.03
   2   1   1  979.68   27.04
   2   1   1  966.47   27.06
   2  -1  -1  982.38   27.06
   2  -1  -1 1000.00   27.11
   2  -1   2   17.15    0.74
   2   1  -2   15.96    0.69
   2   1  -2   16.73    0.66
  -2  -1  -2   16.55    0.68
  -2   1  -2   17.41    0.71
   2   1   2   16.37    0.73
   2  -1  -2   16.25    0.64
  -2  -1   2   17.59    0.67
   2   1  -3   17.98    0.80
   2  -1   3   19.14    0.88
  -2  -1  -3   15.73    0.77
   2   1  -3   17.99    0.78
  -2   1  -3   15.36    0.79
  -2  -1   3   17.48    0.78
   2   1  -4    2.69    0.40
  -2  -1  -4    3.45    0.45
   2   1  -4    2.56    0.39
  -2   1  -4    2.86    0.44
   2  -1  -4    2.72    0.37
  -2  -1  -5    0.74    0.34
   2   1  -5    1.30    0.37
   2   1  -5    1.46    0.38
   2   1  -5    1.00    0.35
   2  -1  -5    1.62    0.42
  -2   1  -5    0.95    0.36
   2  -1  -5    1.69    0.43
   2  -1  -5    1.33    0.37
   2  -1  -5    1.51    0.39
   3  -1   0    5.21    0.27
  -3   1   0    5.45    0.25
  -3   1   0    5.27    0.21
  -3   1   0    5.14    0.21
   3   1   0    5.37    0.27
  -3  -1   0    5.76    0.28
   3  -1   0    5.57    0.22
   3  -1   0    5.84    0.25
   3  -1   0    5.60    0.25
   3   1   0    5.74    0.24
   3   1   0    5.04    0.26
  -3  -1   0    5.04    0.26
   3   1   0    5.33    0.27
   3   1  -1  136.19    4.01
   3   1  -1  135.35    3.94
   3   1  -1  136.38    4.06
   3  -1   1  134.08    4.03
   3  -1   1  133.29    4.04
   3  -1   1  136.89    3.95
  -3  -1  -1  139.11    3.99
   3   1  -1  137.33    3.92
  -3  -1  -1  138.79    4.05
   3   1   1  140.10    4.05
  -3  -1   1  135.72    3.93
  -3  -1   1  133.78    4.02
   3  -1  -1  134.83    3.89
   3  -1  -1  136.54    4.07
   3  -1  -1  137.64    3.89
   3  -1  -1  130.47    4.08
  -3  -1   1  140.66    3.94
  -3   1  -1  134.92    4.04
   3   1   1  134.94    4.05
  -3  -1   1  141.05    4.06
  -3   1  -1  132.48    3.91
   3  -1  -1  137.35    3.96
   3  -1   2   17.15    0.78
   3   1  -2   19.19    0.68
  -3  -1  -2   17.28    0.75
   3   1  -2   17.99    0.76
   3  -1  -2   18.36    0.66
   3  -1  -2   17.87    0.68
   3  -1  -2   17.14    0.65
   3   1   2   17.18    0.78
  -3   1  -2   18.30    0.77
  -3  -1  -3   12.49    0.65
   3  -1   3   12.09    0.69
   3   1  -3   12.82    0.61
   3   1  -3   10.72    0.64
  -3  -1   3   12.33    0.60
  -3   1  -3   12.09    0.67
  -3  -1  -4    0.34    0.24
   3   1  -4    0.10    0.22
   3   1  -4    0.09    0.19
  -3   1  -4    0.24    0.20
   3  -1  -4    0.04    0.22
   3  -1  -4    0.12    0.19
  -3  -1  -5   -0.03    0.28
   3   1  -5    0.22    0.37
   3   1  -5   -0.03    0.24
   3   1  -5   -0.05    0.29
   3  -1  -5    0.37    0.38
   3  -1  -5   -0.02    0.29
  -3   1  -5   -0.12    0.27
   3  -1  -5    0.58    0.41
   4   1   0   56.26    1.72
   4   1   0   58.82    1.79
  -4   1   0   55.50    1.69
   4   1   0   58.76    1.78
  -4  -1   0   55.48    1.76
   4  -1   0   56.03    1.75
  -4   1   0   57.62    1.69
  -4   1   0   56.36    1.75
   4  -1   0   57.08    1.75
  -4  -1   0   56.59    1.78
   4  -1   0   54.84    1.77
   4   1   0   56.50    1.78
   4   1  -1   25.17    0.77
   4   1  -1   25.24    0.87
  -4  -1  -1   24.47    0.84
  -4  -1  -1   25.18    0.91
   4  -1   1   25.32    0.79
   4   1  -1   24.54    0.91
   4  -1   1   24.46    0.81
   4  -1   1   23.70    0.88
   4   1  -1   23.45    0.93
  -4  -1   1   25.41    0.77
   4  -1  -1   24.28    0.91
   4   1   1   24.71    0.86
   4   1   1   25.04    0.75
   4  -1  -1   21.56    0.92
  -4  -1   1   24.77    0.88
  -4   1  -1   23.30    0.77
  -4   1  -1   22.50    0.89
   4  -1  -1   25.17    0.82
   4   1   1   24.62    0.90
  -4  -1   1   24.56    0.76
   4  -1  -1   23.57    0.92
  -4  -1  -2   61.20    2.07
   4  -1   2   62.91    2.09
   4   1  -2   64.87    2.09
  -4  -1  -2   64.06    1.80
  -4  -1  -2   61.69    1.95
   4   1  -2   61.55    1.89
   4   1  -2   64.58    1.92
   4  -1  -2   61.93    1.89
  -4   1  -2   60.70    2.07
   4   1   2   61.70    2.09
   4  -1  -2   61.98    1.89
  -4  -1   2   62.34    1.92
  -4   1  -2   60.36    1.87
   4  -1  -2   60.93    1.87
   4  -1  -2   63.12    2.01
  -4  -1   2   62.76    2.04
   4  -1  -2   61.22    2.10
   4  -1  -2   61.85    2.08
  -4  -1  -3    5.85    0.54
   4   1  -3    6.16    0.46
   4   1  -3    6.43    0.40
   4  -1  -3    5.00    0.54
  -4   1  -3    5.88    0.55
   4  -1  -3    6.62    0.59
   4   1  -4    2.53    0.43
  -4  -1  -4    2.46    0.43
   4   1  -4    2.68    0.37
   4  -1  -4    2.00    0.43
   4  -1  -4    2.12    0.42
   4  -1  -4    2.10    0.44
  -4   1  -4    2.18    0.41
   4  -1  -4    2.75    0.36
   4   1  -5    3.15    0.52
  -4  -1  -5    3.26    0.56
   4  -1  -5    3.35    0.62
   4  -1  -5    2.06    0.54
   4  -1  -5    2.70    0.52
  -4   1  -5    3.06    0.57
   5  -1   0  218.23    6.25
  -5   1   0  213.62    6.16
   5  -1   0  214.20    6.25
   5   1   0  213.30    6.27
  -5   1   0  217.81    6.16
   5   1   0  211.88    6.19
   5  -1   0  215.25    6.28
  -5  -1   0  214.19    6.28
  -5   1   0  211.88    6.24
   5   1   0  210.69    6.27
   5   1  -1   40.74    1.42
   5   1  -1   41.10    1.23
  -5   1   1   40.68    1.33
   5  -1   1   38.67    1.29
   5   1  -1   39.22    1.44
   5  -1   1   40.49    1.37
  -5  -1  -1   40.75    1.33
   5  -1   1   42.41    1.29
  -5  -1  -1   41.37    1.42
   5   1   1   40.64    1.39
   5  -1  -1   38.50    1.44
  -5  -1   1   41.14    1.38
  -5   1  -1   40.82    1.41
   5   1   1   40.90    1.35
   5   1   1   42.90    1.25
   5  -1  -1   40.33    1.41
   5  -1  -1   39.71    1.31
  -5  -1   1   41.22    1.21
  -5   1  -1   41.52    1.28
  -5  -1   1   41.39    1.23
   5  -1  -1   38.47    1.43
  -5  -1  -2   39.22    1.46
   5   1  -2   38.57    1.46
   5  -1   2   39.38    1.46
   5   1  -2   41.04    1.26
  -5  -1   2   39.98    1.41
   5  -1  -2   40.00    1.21
   5  -1  -2   40.18    1.22
  -5   1  -2   40.05    1.24
   5   1   2   41.61    1.49
   5  -1  -2   40.14    1.20
   5  -1  -2   37.70    1.48
   5  -1  -2   40.17    1.48
  -5   1  -2   40.95    1.47
  -5  -1   2   39.40    1.26
   5  -1  -2   36.82    1.51
   5   1  -3   17.25    0.89
  -5  -1  -3   16.65    0.86
   5   1  -3   17.54    0.72
   5  -1  -3   18.17    0.98
   5  -1  -3   16.80    0.90
  -5   1  -3   17.40    0.89
   5  -1  -3   18.47    0.92
   5  -1  -3   18.55    0.70
   5   1  -4    2.36    0.44
  -5  -1  -4    2.47    0.42
  -5   1  -4    1.51    0.38
   5  -1  -4    1.98    0.48
   5  -1  -4    2.44    0.45
   5  -1  -4    2.86    0.50
  -5  -1  -5    0.23    0.26
   5   1  -5    0.10    0.35
   5   1  -5   -0.03    0.32
   5   1  -5    0.18    0.37
  -5   1  -5    0.11    0.31
   5  -1  -5    0.32    0.30
   5  -1  -5    0.38    0.39
   5  -1  -5    0.29    0.34
   6   1   0   15.97    0.60
  -6   1   0   16.25    0.57
   6  -1   0   15.28    0.65
   6   1   0   15.65    0.68
   6  -1   0   16.42    0.69
  -6  -1   0   15.22    0.58
  -6   1   0   15.22    0.65
  -6  -1   0   16.43    0.60
  -6   1   0   16.25    0.57
  -6  -1   0   15.96    0.68
   6   1   0   14.54    0.66
   6  -1   1   13.91    0.57
   6   1  -1   13.28    0.68
  -6   1   1   14.43    0.61
   6  -1   1   14.33    0.58
  -6  -1  -1   15.50    0.69
   6   1  -1   14.33    0.69
   6   1  -1   14.49    0.49
  -6  -1   1   14.93    0.47
   6  -1  -1   14.46    0.72
  -6  -1   1   15.46    0.49
   6   1   1   15.02    0.63
   6   1   1   14.49    0.65
  -6   1  -1   13.94    0.56
   6  -1  -1   14.72    0.71
  -6  -1   1   14.75    0.65
   6   1   1   14.61    0.54
   6  -1  -1   14.52    0.68
  -6   1  -1   15.06    0.68
   6   1  -2    6.59    0.29
  -6  -1  -2    5.88    0.44
   6   1  -2    6.47    0.29
   6   1  -2    5.98    0.47
   6   1  -2    6.47    0.59
  -6   1  -2    6.45    0.30
  -6  -1   2    6.31    0.42
   6  -1  -2    5.24    0.52
   6  -1  -2    7.21    0.55
   6   1   2    6.70    0.49
  -6  -1   2    6.13    0.27
  -6   1  -2    6.52    0.47
   6  -1  -2    6.15    0.45
  -6  -1  -3   20.31    0.99
   6   1  -3   18.60    1.03
   6   1  -3   17.93    0.96
   6   1  -3   19.14    0.75
   6  -1  -3   21.34    1.02
  -6   1  -3   18.99    0.98
   6  -1  -3   20.49    1.08
   6  -1  -3   18.33    1.01
  -6  -1  -4    0.68    0.26
   6   1  -4    0.30    0.35
   6   1  -4    0.30    0.24
   6  -1  -4    0.32    0.24
   6  -1  -4    0.24    0.30
  -6   1  -4    0.55    0.33
   6  -1  -4    0.45    0.36
   7   1   0   10.92    0.56
  -7   1   0   10.67    0.44
  -7   1   0   10.98    0.54
   7   1   0   11.66    0.57
  -7  -1   0   10.59    0.57
   7  -1   0   11.50    0.55
  -7   1   0   12.18    0.46
   7  -1   0   10.25    0.55
   7   1   0   10.67    0.47
  -7  -1  -1    1.12    0.23
  -7   1   1    1.17    0.20
   7  -1   1    1.00    0.17
   7   1  -1    1.13    0.22
   7   1  -1    1.28    0.11
   7  -1   1    1.16    0.17
   7   1  -1    0.98    0.25
   7   1   1    1.05    0.16
  -7  -1   1    1.13    0.08
   7  -1  -1    0.91    0.22
  -7  -1   1    1.00    0.22
   7  -1  -1    0.98    0.23
  -7  -1   1    1.45    0.12
   7   1   1    0.86    0.19
   7   1   1    0.75    0.19
  -7   1  -1    1.12    0.24
  -7  -1   1    0.97    0.08
   7   1  -2    1.88    0.34
  -7   1   2    1.54    0.25
   7   1  -2    2.24    0.40
  -7  -1  -2    2.26    0.36
   7   1  -2    2.44    0.13
   7  -1  -2    2.37    0.40
   7  -1  -2    1.74    0.33
   7  -1  -2    2.10    0.35
  -7   1  -2    2.83    0.27
  -7   1  -2    2.40    0.36
  -7  -1   2    2.89    0.36
  -7  -1  -3   13.71    0.82
   7   1  -3   13.30    0.80
   7   1  -3   12.83    0.87
  -7   1  -3   11.67    0.78
   7  -1  -3   14.07    0.87
   7  -1  -3   14.73    0.93
   7  -1  -3   13.85    0.84
   7   1  -4    1.46    0.42
  -7  -1  -4    0.92    0.30
   7   1  -4    1.19    0.47
   7  -1  -4    1.60    0.46
   7  -1  -4    1.41    0.43
  -7   1  -4    1.22    0.35
   7  -1  -4    1.07    0.43
  -8  -1   0    3.44    0.39
   8   1   0    3.48    0.38
  -8   1   0    2.81    0.22
   8   1   0    3.52    0.37
   8   1   0    3.04    0.28
  -8   1   0    3.35    0.35
   8  -1   0    3.60    0.38
   8  -1   0    2.62    0.31
  -8   1   0    3.29    0.22
  -8   1   1    8.44    0.49
   8   1  -1    7.27    0.53
   8   1  -1    7.85    0.30
  -8  -1  -1    7.74    0.51
   8  -1   1    7.52    0.43
   8   1  -1    8.16    0.55
   8   1  -1    6.94    0.52
   8  -1  -1    8.40    0.54
   8   1   1    7.14    0.46
  -8  -1   1    8.82    0.30
  -8  -1   1    7.79    0.50
   8  -1  -1    7.99    0.57
  -8  -1   1    8.19    0.26
  -8   1  -1    8.74    0.54
   8   1   1    7.89    0.49
   8   1   1    8.27    0.42
  -8  -1   1    8.01    0.26
   8   1  -2   12.16    0.77
  -8   1   2   12.03    0.61
  -8  -1  -2   11.69    0.72
   8   1  -2   11.60    0.70
   8   1  -2    9.90    0.71
   8  -1  -2   10.51    0.76
   8  -1  -2   12.06    0.73
  -8  -1   2   11.52    0.65
   8  -1  -2   11.65    0.76
  -8   1  -2   11.10    0.68
  -8  -1  -3    0.04    0.25
   8   1  -3    0.47    0.32
   8   1  -3    0.36    0.25
   8   1  -3    0.11    0.27
   8  -1  -3    0.09    0.27
  -8  -1   3    0.14    0.18
  -8   1  -3    0.74    0.31
   8  -1  -3    0.19    0.30
   8  -1  -3   -0.12    0.20
   8   1  -4    2.33    0.52
   8   1  -4    2.38    0.53
  -8  -1  -4    2.74    0.52
   8   1  -4    1.86    0.54
   8  -1  -4    3.05    0.59
   8  -1  -4    1.98    0.49
  -8   1  -4    3.02    0.51
   8  -1  -4    3.00    0.61
   9   1   0    1.10    0.25
   9  -1   0    1.35    0.28
  -9  -1   0    1.29    0.28
   9  -1   0    1.28    0.27
  -9   1   0    1.05    0.25
   9   1   0    0.86    0.22
   9  -1   1   27.62    1.05
  -9  -1  -1   27.33    1.18
   9   1  -1   27.81    1.20
   9   1  -1   27.10    1.21
   9   1  -1   28.66    1.23
  -9   1   1   26.52    1.09
  -9  -1   1   26.81    1.13
   9   1   1   26.48    1.09
   9  -1  -1   29.18    1.20
  -9   1  -1   24.74    1.14
   9  -1  -1   28.33    1.22
   9   1   1   27.49    1.01
   9   1  -2    8.28    0.79
  -9  -1  -2    8.35    0.64
   9   1  -2   10.04    0.70
  -9   1   2   10.01    0.57
   9   1  -2    8.83    0.68
  -9  -1   2    9.80    0.62
  -9   1  -2    8.98    0.66
   9  -1  -2    9.87    0.70
   9  -1  -2    9.35    0.72
   9  -1  -2    8.11    0.77
   9   1  -3    3.92    0.62
   9   1  -3    2.61    0.46
  -9  -1  -3    3.04    0.51
   9   1  -3    1.92    0.43
   9  -1  -3    2.52    0.53
  -9   1  -3    3.31    0.51
   9  -1  -3    2.16    0.49
  -9  -1   3    2.72    0.43
   9  -1  -3    2.46    0.48
   9   1  -4    2.54    0.61
  -9  -1  -4    1.94    0.48
   9   1  -4    1.23    0.39
   9   1  -4    2.38    0.62
   9  -1  -4    2.21    0.58
  -9   1  -4    2.06    0.46
   9  -1  -4    2.59    0.60
   9  -1  -4    2.67    0.56
  10   1   0    0.13    0.21
  10  -1   0    0.15    0.17
  10  -1   0    0.21    0.20
 -10   1   0    0.05    0.18
  10   1   0    0.06    0.19
 -10  -1   0   -0.01    0.14
  10  -1   1    7.96    0.49
  10   1  -1    6.97    0.65
  10  -1   1    6.20    0.45
  10   1  -1    7.86    0.61
 -10   1   1    6.71    0.49
 -10  -1  -1    6.48    0.62
  10   1   1    7.63    0.45
  10  -1  -1    6.28    0.65
 -10   1  -1    7.74    0.67
 -10  -1   1    7.14    0.54
  10  -1  -1    8.10    0.60
  10   1   1    6.61    0.49
  10   1  -2    0.37    0.26
  10   1  -2   -0.38    0.16
  10   1  -2    0.02    0.26
 -10   1   2    0.46    0.22
 -10  -1  -2    0.15    0.23
 -10  -1   2    0.01    0.19
  10  -1  -2   -0.26    0.22
  10  -1  -2    0.25    0.31
 -10   1  -2   -0.08    0.21
 -10  -1  -3    1.13    0.38
  10   1  -3    1.35    0.40
  10   1  -3    1.61    0.45
  10   1  -3    1.65    0.43
  10  -1  -3    1.94    0.47
 -10   1  -3    1.33    0.40
  10  -1  -3    1.81    0.51
  10  -1  -3    1.69    0.46
 -10  -1   3    1.58    0.47
 -11  -1   0   20.31    1.02
 -11   1   0   20.12    0.98
  11  -1   0   20.02    0.98
  11   1   0   20.35    1.01
  11  -1   0   18.82    0.97
  11   1   0   20.45    0.98
  11   1  -1    8.60    0.79
  11  -1   1    9.85    0.60
 -11   1   1   10.65    0.66
  11   1  -1   10.75    0.76
 -11  -1  -1    9.92    0.71
  11  -1   1   10.25    0.60
 -11  -1   1    8.62    0.64
  11  -1  -1    8.96    0.69
  11   1   1   10.05    0.65
 -11   1  -1   10.16    0.70
  11  -1  -1   11.22    0.73
 -11  -1  -2    3.57    0.54
  11   1  -2    4.05    0.59
  11   1  -2    3.76    0.60
  11   1  -2    3.80    0.54
  11  -1  -2    3.51    0.53
  11  -1  -2    2.79    0.49
 -11  -1   2    3.59    0.49
 -11   1  -2    3.07    0.47
  11   1  -3    1.74    0.50
 -11  -1  -3    1.37    0.42
  11   1  -3    0.87    0.43
  11   1  -3    1.06    0.44
  11  -1  -3    0.95    0.38
  11  -1  -3    0.78    0.34
 -11   1  -3    1.36    0.43
  12   1   0   21.67    1.04
 -12  -1   0   19.56    1.06
  12  -1   0   21.24    1.05
  12  -1   0   20.80    1.04
  12   1   0   19.82    1.07
 -12   1   0   20.42    1.04
 -12  -1  -1   11.96    0.81
  12   1  -1   12.19    0.87
 -12   1   1   13.41    0.81
  12   1  -1   14.65    0.92
 -12  -1   1   13.25    0.82
  12   1   1   12.63    0.79
  12  -1  -1   13.50    0.87
  12  -1  -1   13.99    0.91
 -12   1  -1   15.53    0.89
  12   1  -2    4.41    0.66
 -12  -1  -2    5.09    0.65
  12   1  -2    4.43    0.64
 -12   1  -2    4.02    0.55
  12  -1  -2    3.71    0.63
  12  -1  -2    5.47    0.67
 -12  -1   2    4.62    0.57
 -13   1   0    4.21    0.57
  13   1   0    4.13    0.56
  13   1   0    4.95    0.67
  13  -1   0    4.86    0.59
  13  -1   0    3.98    0.53
 -13  -1   0    3.90    0.56
  13   1  -1    2.71    0.51
  13   1  -1    3.87    0.61
 -13  -1  -1    2.60    0.52
 -13  -1   1    2.62    0.46
 -13   1  -1    3.23    0.52
  13  -1  -1    2.83    0.50
  13  -1  -1    3.39    0.57
  13   1  -2    0.54    0.31
 -13  -1  -2    0.69    0.38
  13   1  -2    0.22    0.30
  13  -1  -2    0.55    0.38
  13  -1  -2    0.86    0.43
 -13   1  -2    1.03    0.40
 -14  -1   0    1.04    0.41
  14   1   0    1.12    0.40
 -14   1   0    1.25    0.38
   0  -2   0   96.90    2.82
   0   2   0   94.34    2.80
   0   2   0   96.97    2.82
   0   2   0   96.39    2.82
   0   2   0   98.43    2.82
   0  -2   0   97.58    2.82
   0  -2   0   97.97    2.80
   0  -2   0   98.74    2.82
   0   2   1   -0.01    0.05
   0  -2   1    0.03    0.05
   0  -2  -1   -0.05    0.05
   0   2  -1   -0.01    0.05
   0   2  -1   -0.06    0.07
   0   2   1   -0.12    0.05
   0  -2  -1   -0.01    0.05
   0  -2  -1   -0.02    0.06
   0   2  -1    0.04    0.05
   0  -2   1   -0.07    0.04
   0  -2  -2   88.35    2.76
   0   2   2   90.12    2.80
   0  -2   2   90.09    2.81
   0   2  -2   92.75    2.73
   0  -2  -2   90.46    2.74
   0  -2  -3   -0.09    0.11
   0   2  -3   -0.12    0.09
   0  -2   3    0.01    0.15
   0  -2  -3    0.13    0.13
   0   2  -4    9.65    0.68
   0  -2  -4    8.84    0.59
   0  -2   4   10.15    0.69
   0   2  -4    9.73    0.57
   0  -2  -4   10.17    0.63
   0   2  -4    9.66    0.65
   0   2  -5    0.00    0.30
   0   2  -5   -0.08    0.25
   0  -2  -5    0.21    0.26
  -1   2   0   21.16    0.68
  -1  -2   0   21.41    0.70
   1  -2   0   22.72    0.69
   1   2   0   21.43    0.71
   1   2   0   20.65    0.70
  -1  -2   0   21.24    0.71
   1  -2   0   21.64    0.71
  -1  -2   0   21.12    0.70
   1  -2   0   21.80    0.69
  -1   2   0   21.88    0.69
   1   2   0   21.83    0.71
   1   2  -1   43.61    1.38
  -1  -2  -1   44.48    1.29
  -1   2   1   43.95    1.33
  -1  -2  -1   43.78    1.35
   1   2  -1   43.38    1.35
   1   2  -1   43.05    1.34
  -1  -2  -1   42.69    1.37
   1  -2   1   43.21    1.38
   1   2  -1   44.31    1.35
  -1  -2   1   42.97    1.34
   1  -2  -1   44.70    1.34
  -1  -2   1   43.53    1.36
  -1  -2   1   40.79    1.37
  -1  -2   1   42.11    1.34
  -1   2  -1   42.94    1.36
   1  -2  -1   44.39    1.28
   1  -2  -1   43.46    1.33
   1   2   1   42.59    1.38
   1  -2  -1   43.15    1.37
   1   2   1   42.06    1.34
  -1   2  -1   42.80    1.27
   1   2  -2   87.90    2.74
  -1  -2  -2   88.16    2.71
  -1  -2  -2   89.19    2.67
  -1   2   2   88.05    2.72
   1   2  -2   88.96    2.71
   1  -2   2   89.16    2.78
   1  -2  -2   87.73    2.66
   1   2   2   87.37    2.77
  -1  -2   2   87.88    2.74
   1  -2  -2   88.81    2.76
  -1   2  -2   90.59    2.64
   1  -2   3   21.50    0.95
  -1  -2  -3   19.83    0.85
  -1  -2  -3   20.48    0.82
   1   2  -3   19.30    0.88
   1   2  -3   19.54    0.83
  -1   2  -3   20.01    0.89
  -1  -2   3   21.48    0.91
   1  -2  -3   20.03    0.89
  -1   2  -3   20.83    0.79
   1  -2  -3   19.16    0.81
  -1  -2  -4    1.30    0.28
   1   2  -4    1.55    0.29
  -1  -2  -4    1.43    0.31
   1  -2   4    1.57    0.32
   1   2  -4    1.96    0.37
   1  -2  -4    1.81    0.35
   1  -2  -4    1.80    0.30
  -1   2  -4    2.00    0.30
  -1   2  -4    1.41    0.35
  -1  -2   4    1.27    0.31
   1   2  -5    0.38    0.32
   1   2  -5    0.17    0.30
  -1  -2  -5    0.28    0.31
  -1   2  -5    0.48    0.30
   1  -2  -5   -0.39    0.24
  -1   2  -5   -0.01    0.30
   2   2   0   43.34    1.32
   2   2   0   40.87    1.34
  -2   2   0   43.99    1.29
   2  -2   0   42.71    1.29
   2  -2   0   43.79    1.34
  -2  -2   0   42.62    1.34
   2  -2   0   42.87    1.29
   2   2   0   42.69    1.33
  -2  -2   0   45.04    1.34
  -2  -2   0   43.23    1.32
   2  -2   0   42.88    1.28
  -2   2   0   42.75    1.29
   2   2  -1   98.80    3.04
  -2  -2  -1   98.48    3.06
   2   2  -1  102.92    2.99
   2   2  -1  102.13    3.01
  -2   2   1  103.03    2.97
  -2  -2  -1  104.30    3.05
  -2  -2  -1  104.16    3.04
   2   2  -1  102.44    3.05
   2  -2   1   99.43    3.06
   2  -2  -1  102.08    3.08
  -2  -2   1  104.34    3.05
   2   2   1  102.11    3.04
  -2   2  -1  102.79    3.05
   2  -2  -1  101.42    2.97
  -2  -2   1  101.84    2.99
   2   2   1  100.80    3.07
  -2  -2   1  101.49    3.00
   2  -2  -1  106.51    3.06
   2  -2  -1  101.61    2.94
  -2  -2   1  100.16    3.06
  -2  -2  -2   59.70    1.93
   2   2  -2   57.74    1.92
   2   2  -2   59.64    1.89
   2  -2   2   60.16    1.98
  -2  -2  -2   60.04    1.80
   2  -2  -2   58.86    1.97
   2  -2  -2   60.88    1.94
  -2  -2   2   60.43    1.91
   2   2   2   58.88    1.98
  -2   2  -2   60.58    1.95
   2  -2  -2   58.29    1.85
   2   2  -3    7.25    0.46
  -2  -2  -3    7.66    0.47
   2   2  -3    8.07    0.48
   2  -2   3    6.89    0.52
  -2  -2  -3    6.59    0.38
  -2   2  -3    6.47    0.48
   2  -2  -3    7.23    0.51
  -2  -2   3    7.34    0.47
   2  -2  -3    7.63    0.42
   2  -2   4    1.48    0.36
  -2  -2  -4    1.53    0.34
   2   2  -4    1.21    0.28
   2   2  -4    1.32    0.31
   2  -2  -4    1.21    0.32
  -2  -2   4    1.48    0.31
   2  -2  -4    1.21    0.27
  -2   2  -4    1.31    0.31
   2   2  -5    0.95    0.36
  -2  -2  -5    0.91    0.35
   2   2  -5    0.69    0.33
  -2   2  -5    0.82    0.40
   2  -2  -5    1.07    0.39
  -2   2  -5    0.56    0.28
   2  -2  -5    1.31    0.41
  -3  -2   0  155.66    4.46
   3  -2   0  155.83    4.44
  -3   2   0  155.04    4.41
   3   2   0  155.80    4.46
   3  -2   0  153.07    4.50
  -3  -2   0  153.01    4.49
  -3  -2   0  152.30    4.50
  -3   2   0  153.78    4.42
   3   2   0  150.13    4.50
   3   2   0  148.55    4.47
   3  -2   0  153.50    4.42
   3   2   0  153.71    4.49
   3   2  -1  237.57    6.75
   3   2  -1  234.76    6.82
   3   2  -1  234.98    6.73
   3   2  -1  238.06    6.84
  -3  -2  -1  234.31    6.84
  -3   2   1  235.11    6.71
   3  -2   1  230.40    6.76
  -3  -2  -1  230.92    6.80
  -3   2   1  234.90    6.69
   3  -2   1  233.36    6.83
   3  -2  -1  233.34    6.87
   3   2   1  233.32    6.84
  -3  -2   1  231.32    6.83
   3  -2  -1  232.14    6.68
   3   2   1  244.98    6.92
   3  -2  -1  233.26    6.71
  -3   2  -1  231.46    6.82
  -3  -2   1  235.04    6.93
   3  -2  -1  238.62    6.85
   3   2  -2  134.81    4.04
  -3  -2  -2  136.27    3.80
  -3  -2  -2  130.38    4.03
   3   2  -2  132.88    3.94
   3  -2   2  136.69    4.08
   3  -2  -2  130.67    4.09
   3  -2  -2  132.80    4.05
   3   2   2  131.38    4.08
  -3  -2   2  132.09    3.95
   3  -2  -2  133.57    3.91
   3  -2  -2  130.91    3.90
  -3   2  -2  127.82    4.03
   3  -2  -2  131.85    3.91
  -3  -2  -3   11.93    0.49
   3   2  -3   11.78    0.65
   3  -2   3   11.00    0.69
  -3  -2  -3   11.18    0.64
   3   2  -3   11.73    0.59
   3  -2  -3   12.77    0.73
  -3   2  -3   11.84    0.67
   3  -2  -3   12.79    0.70
  -3  -2   3   11.65    0.60
   3   2  -4    2.76    0.38
   3   2  -4    2.58    0.41
  -3  -2  -4    1.31    0.34
   3  -2  -4    2.05    0.41
  -3  -2   4    1.78    0.33
   3  -2  -4    2.32    0.35
  -3   2  -4    2.54    0.44
   3  -2  -4    2.46    0.45
   3   2  -5    1.29    0.38
  -3  -2  -5    1.60    0.42
   3   2  -5    1.63    0.42
  -3   2  -5    1.67    0.44
   3  -2  -5    1.15    0.41
  -3   2  -5    1.84    0.48
   3  -2  -5    0.85    0.40
   3  -2  -5    1.47    0.44
  -4  -2   0  139.24    4.14
   4   2   0  140.31    4.08
  -4  -2   0  139.13    4.07
  -4   2   0  142.56    4.08
  -4   2   0  140.27    4.03
  -4  -2   0  131.54    4.11
   4   2   0  148.29    4.20
   4   2   0  136.69    4.13
   4  -2   0  137.95    4.09
   4  -2   0  141.40    4.07
   4  -2   0  139.41    4.13
  -4   2   0  138.47    4.02
   4   2   0  135.63    4.11
   4  -2   0  138.02    4.03
  -4  -2  -1   88.08    2.66
   4  -2   1   86.48    2.54
   4   2  -1   87.15    2.59
  -4   2   1   87.35    2.58
   4  -2   1   85.26    2.68
   4   2  -1   86.59    2.71
  -4  -2  -1   88.88    2.71
   4  -2   1   85.86    2.62
   4   2  -1   87.49    2.57
   4   2   1   88.66    2.68
   4  -2  -1   86.41    2.49
  -4   2  -1   84.94    2.69
   4   2   1   89.49    2.71
   4  -2  -1   88.99    2.58
   4  -2  -1   85.37    2.74
   4  -2  -1   90.02    2.73
  -4  -2   1   87.36    2.57
   4  -2  -1   87.31    2.48
   4   2   1   87.01    2.50
  -4  -2   1   86.95    2.58
  -4  -2   1   86.15    2.69
  -4  -2  -2   62.58    2.08
   4   2  -2   61.11    2.07
   4   2  -2   63.03    1.94
   4  -2   2   64.14    2.11
   4  -2  -2   61.28    1.92
   4  -2  -2   61.60    2.09
  -4   2  -2   62.14    2.07
  -4  -2   2   61.90    1.94
   4   2   2   62.53    2.11
  -4   2  -2   61.72    1.81
   4  -2  -2   62.68    2.14
   4  -2  -2   62.50    1.89
  -4  -2   2   62.91    2.06
   4  -2  -2   62.01    1.89
   4   2  -3   33.30    1.17
  -4  -2  -3   32.55    1.28
   4  -2   3   34.43    1.36
   4   2  -3   29.91    1.25
  -4   2  -3   34.70    1.32
   4  -2  -3   32.81    1.32
   4  -2  -3   29.93    1.32
  -4  -2   3   25.26    1.12
   4   2  -4    1.89    0.40
  -4  -2  -4    1.54    0.36
   4   2  -4    1.67    0.32
   4  -2  -4    2.14    0.44
   4  -2  -4    1.24    0.40
   4  -2  -4    1.78    0.30
  -4   2  -4    2.39    0.44
   4  -2  -4    2.25    0.44
   4   2  -5    0.84    0.38
  -4  -2  -5    1.06    0.36
   4  -2  -5    1.75    0.52
  -4   2  -5    1.28    0.41
  -4   2  -5    1.65    0.44
   4  -2  -5    1.89    0.51
   4  -2  -5    1.78    0.48
  -5   2   0    7.35    0.32
   5  -2   0    7.41    0.40
  -5   2   0    7.72    0.32
   5   2   0    7.73    0.40
   5  -2   0    7.49    0.37
  -5  -2   0    6.01    0.33
   5   2   0    7.88    0.36
   5  -2   0    7.72    0.32
  -5   2   0    7.64    0.31
   5   2   0    7.79    0.41
  -5  -2   0    7.36    0.41
   5  -2   0    8.40    0.37
  -5   2   0    7.46    0.36
   5  -2   1   40.79    1.28
   5  -2   1   40.74    1.35
   5   2  -1   42.04    1.29
   5  -2   1   42.98    1.41
   5   2  -1   41.57    1.45
   5   2  -1   41.57    1.48
  -5   2   1   41.62    1.32
  -5  -2  -1   40.31    1.44
   5   2   1   40.66    1.40
   5  -2  -1   41.35    1.48
   5  -2  -1   42.48    1.47
  -5  -2   1   40.74    1.27
  -5  -2   1   40.47    1.42
   5   2   1   43.20    1.44
   5  -2  -1   41.95    1.32
  -5   2  -1   40.07    1.42
   5   2   1   42.47    1.25
  -5  -2   1   41.88    1.29
   5  -2  -1   41.46    1.44
   5   2  -2   22.89    0.80
   5  -2   2   23.30    0.98
   5   2  -2   22.79    0.96
  -5  -2  -2   22.15    0.95
   5  -2  -2   23.31    0.72
  -5   2  -2   22.60    0.70
   5   2   2   22.12    0.98
   5  -2  -2   20.96    0.95
   5  -2  -2   23.83    0.99
   5  -2  -2   22.02    0.81
  -5  -2   2   22.93    0.94
  -5   2  -2   21.87    0.95
   5  -2  -2   22.33    0.71
  -5  -2   2   22.15    0.79
   5  -2  -2   22.28    1.02
   5  -2  -2   22.44    0.72
   5   2  -3    3.84    0.47
  -5  -2  -3    4.05    0.46
   5   2  -3    4.08    0.36
   5  -2   3    3.87    0.46
   5  -2  -3    2.83    0.43
   5  -2  -3    3.82    0.29
  -5  -2   3    4.25    0.36
   5  -2  -3    4.44    0.51
   5  -2  -3    5.41    0.56
  -5   2  -3    4.49    0.50
  -5  -2  -4   10.14    0.72
   5   2  -4    9.05    0.70
   5   2  -4   10.06    0.74
   5  -2  -4    9.96    0.76
   5  -2  -4    8.70    0.82
   5  -2  -4    9.91    0.76
  -5   2  -4    9.97    0.71
  -5  -2  -5    0.88    0.37
   5   2  -5    0.18    0.33
  -5   2  -5    1.01    0.44
   5  -2  -5    0.59    0.40
   5  -2  -5    0.95    0.37
   6   2   0   14.37    0.63
  -6   2   0   14.28    0.59
  -6   2   0   14.00    0.51
  -6  -2   0   12.90    0.62
   6  -2   0   13.72    0.63
   6   2   0   13.34    0.63
  -6   2   0   13.49    0.50
   6   2   0   13.29    0.55
   6  -2   0   13.30    0.58
   6  -2   1    5.62    0.32
  -6  -2  -1    4.87    0.38
   6  -2   1    5.18    0.28
   6  -2   1    5.21    0.35
   6   2  -1    5.57    0.27
   6   2  -1    5.48    0.48
   6   2  -1    5.45    0.40
   6   2   1    5.06    0.36
   6  -2  -1    4.96    0.36
   6   2   1    4.99    0.25
   6   2   1    5.77    0.37
   6  -2  -1    5.22    0.40
  -6  -2   1    5.24    0.26
  -6  -2   1    5.47    0.37
   6  -2  -1    6.09    0.32
  -6   2  -1    5.01    0.36
  -6  -2   1    5.34    0.24
   6   2  -2   32.88    1.05
   6  -2   2   31.34    1.25
  -6   2   2   32.13    1.12
   6   2  -2   29.49    1.30
  -6  -2  -2   34.18    1.29
   6   2  -2   31.35    1.27
   6   2  -2   31.53    1.02
   6  -2  -2   28.91    1.26
  -6   2  -2   31.34    1.26
  -6  -2   2   31.34    1.03
   6  -2  -2   32.11    1.28
   6   2   2   29.97    1.26
  -6  -2   2   31.81    1.23
  -6   2  -2   32.72    0.98
   6  -2  -2   30.96    1.33
   6   2  -3   23.31    0.89
  -6  -2  -3   24.24    1.11
   6   2  -3   23.41    1.11
  -6   2  -3   22.36    1.08
   6  -2  -3   24.63    1.14
   6  -2  -3   21.99    1.14
   6  -2  -3   22.69    1.13
  -6  -2   3   23.18    0.88
  -6  -2  -4    2.05    0.42
   6   2  -4    2.75    0.45
  -6   2  -4    2.53    0.47
   6  -2  -4    2.99    0.55
   6  -2  -4    1.84    0.45
   6  -2  -4    2.86    0.51
  -7   2   0   21.58    0.75
   7   2   0   22.49    0.82
   7   2   0   21.71    0.89
  -7  -2   0   22.53    0.93
  -7   2   0   21.85    0.87
   7  -2   0   21.33    0.90
  -7   2   0   22.47    0.77
   7   2   0   21.80    0.92
   7  -2   0   22.17    0.87
   7  -2   1   23.13    0.88
   7   2  -1   22.73    1.00
   7   2  -1   23.12    0.98
   7  -2   1   22.83    0.83
  -7  -2  -1   21.92    0.96
   7   2  -1   23.29    0.77
  -7  -2   1   22.87    0.74
  -7  -2   1   22.86    0.95
  -7   2  -1   23.13    0.95
   7  -2  -1   21.97    0.95
  -7  -2   1   22.74    0.76
   7   2   1   23.11    0.80
   7  -2  -1   22.06    0.99
   7   2   1   22.57    0.93
   7   2   1   20.94    0.90
  -7  -2  -2   40.40    1.60
   7   2  -2   42.22    1.31
  -7   2   2   43.41    1.44
   7   2  -2   41.89    1.61
   7  -2  -2   41.17    1.60
   7  -2  -2   39.96    1.62
   7  -2  -2   41.62    1.67
  -7  -2   2   41.56    1.29
  -7   2  -2   41.96    1.60
   7   2   2   42.79    1.61
  -7  -2   2   42.89    1.56
   7   2  -3    3.45    0.50
  -7  -2  -3    2.69    0.45
   7   2  -3    3.33    0.51
  -7   2  -3    3.79    0.51
   7  -2  -3    3.03    0.46
   7  -2  -3    3.10    0.50
   7  -2  -3    2.76    0.46
  -7  -2  -4    2.98    0.52
   7   2  -4    3.21    0.54
   7   2  -4    4.17    0.67
   7  -2  -4    3.93    0.65
  -7   2  -4    3.14    0.55
   7  -2  -4    5.16    0.69
   7  -2  -4    4.75    0.62
  -8   2   0    1.64    0.17
   8  -2   0    1.00    0.23
   8   2   0    0.66    0.20
  -8   2   0    1.63    0.18
   8   2   0    1.44    0.27
   8  -2   0    1.26    0.24
   8   2   0    1.23    0.19
  -8  -2   0    1.40    0.28
  -8   2   0    1.63    0.19
  -8   2   0    1.30    0.24
  -8   2   1    3.26    0.33
   8   2  -1    3.44    0.43
   8  -2   1    3.39    0.30
   8   2  -1    3.03    0.39
   8  -2   1    4.06    0.36
  -8  -2  -1    3.68    0.42
   8   2  -1    3.28    0.22
   8   2   1    3.35    0.38
   8   2   1    3.55    0.38
  -8  -2   1    3.69    0.35
   8   2   1    3.32    0.25
   8  -2  -1    2.93    0.41
  -8  -2   1    3.40    0.40
  -8   2  -1    3.82    0.41
   8  -2  -1    3.32    0.40
  -8  -2   1    3.26    0.19
  -8  -2  -2    7.97    0.59
  -8   2   2    8.56    0.48
   8   2  -2    7.72    0.70
   8   2  -2    8.57    0.63
   8  -2  -2    9.09    0.66
   8  -2  -2    8.18    0.61
   8  -2  -2    7.27    0.69
  -8   2  -2    7.34    0.57
   8   2   2    8.46    0.60
  -8  -2   2    8.06    0.55
   8   2  -3    1.18    0.39
  -8  -2  -3    0.49    0.30
   8   2  -3    0.89    0.35
  -8   2  -3    0.83    0.30
   8  -2  -3    0.63    0.27
   8  -2  -3    0.89    0.38
  -8  -2   3    0.74    0.25
   8  -2  -3    0.82    0.31
   8   2  -4    2.37    0.51
  -8  -2  -4    1.61    0.44
   8   2  -4    1.38    0.50
  -8   2  -4    2.06    0.45
   8  -2  -4    1.26    0.43
   8  -2  -4    2.00    0.53
   8  -2  -4    1.28    0.49
   9  -2   0   27.49    1.15
   9   2   0   26.34    1.14
   9   2   0   27.34    1.12
  -9   2   0   27.23    0.94
  -9   2   0   26.41    1.09
   9   2   0   28.09    1.02
  -9  -2   0   27.67    1.17
   9  -2   0   28.33    1.11
  -9   2   1   11.18    0.57
   9  -2   1   10.46    0.54
   9   2  -1    9.83    0.66
  -9  -2  -1    9.53    0.64
   9   2  -1   10.04    0.69
   9  -2   1   10.53    0.57
   9   2  -1   10.06    0.45
   9   2  -1    8.32    0.64
  -9  -2   1    9.82    0.62
   9   2   1   11.33    0.51
  -9   2  -1   10.59    0.63
   9  -2  -1   10.97    0.71
   9  -2  -1    9.05    0.61
   9   2   1   10.27    0.60
   9   2   1   10.66    0.63
   9   2  -2   17.50    1.01
  -9   2   2   18.95    0.82
  -9  -2  -2   18.47    0.98
   9   2  -2   19.15    1.00
   9  -2  -2   17.19    1.02
  -9   2  -2   16.51    0.91
  -9  -2   2   17.47    0.90
   9  -2  -2   20.76    1.01
  -9  -2  -3    0.96    0.34
   9   2  -3    1.33    0.42
   9   2  -3    1.55    0.38
   9  -2  -3    1.00    0.41
   9  -2  -3    1.07    0.35
   9  -2  -3    1.32    0.35
  -9   2  -3    1.28    0.39
  -9  -2   3    1.53    0.35
   9   2  -4    0.58    0.43
   9   2  -4    0.96    0.43
   9   2  -4    1.03    0.49
  -9  -2  -4    1.16    0.42
   9  -2  -4    1.42    0.46
   9  -2  -4    0.82    0.41
  -9   2  -4    1.31    0.38
   9  -2  -4    1.32    0.51
  10   2   0   15.29    0.84
  10   2   0   16.19    0.70
  10  -2   0   15.81    0.80
  10  -2   0   15.30    0.82
 -10  -2   0   15.03    0.83
 -10   2   0   16.08    0.80
  10   2   0   14.74    0.79
  10   2  -1    2.98    0.46
  10  -2   1    4.18    0.41
  10  -2   1    4.93    0.47
 -10  -2  -1    5.07    0.56
  10   2  -1    3.78    0.51
 -10   2   1    4.86    0.46
  10   2   1    4.10    0.47
 -10  -2   1    4.16    0.49
 -10   2  -1    4.39    0.50
  10  -2  -1    4.88    0.53
  10  -2  -1    4.38    0.54
  10   2   1    4.82    0.49
  10   2  -2   -0.06    0.28
  10   2  -2    0.06    0.33
 -10  -2  -2    0.15    0.19
  10   2  -2    0.32    0.27
 -10   2  -2   -0.05    0.23
  10  -2  -2   -0.07    0.23
  10  -2  -2    0.33    0.30
 -10  -2   2    0.39    0.24
  10   2  -3    2.47    0.55
  10   2  -3    2.89    0.59
 -10  -2  -3    3.06    0.53
  10   2  -3    3.46    0.58
  10  -2  -3    3.05    0.56
 -10   2  -3    2.39    0.47
 -10  -2   3    2.77    0.45
  10  -2  -3    3.22    0.59
 -11  -2   0   17.40    0.96
 -11   2   0   18.67    0.92
  11  -2   0   17.76    0.92
  11   2   0   18.47    0.93
  11   2   0   18.69    0.98
  11  -2   0   20.42    0.98
 -11  -2  -1   14.89    0.90
  11  -2   1   14.80    0.77
  11   2  -1   13.02    0.89
  11   2  -1   14.73    0.92
 -11   2   1   15.51    0.80
 -11   2  -1   15.71    0.88
  11  -2  -1   14.76    0.85
  11  -2  -1   15.92    0.95
 -11  -2   1   16.86    0.89
  11   2   1   16.66    0.86
  11   2  -2    1.25    0.46
 -11  -2  -2    1.64    0.38
  11   2  -2    1.31    0.40
  11   2  -2    1.28    0.41
 -11  -2   2    1.53    0.37
  11  -2  -2    1.38    0.39
 -11   2  -2    1.48    0.40
  11  -2  -2    1.15    0.38
  11   2  -3    1.56    0.42
 -11  -2  -3    1.09    0.35
  11   2  -3    1.82    0.53
  11   2  -3    1.07    0.38
  11  -2  -3    0.77    0.43
  11  -2  -3    1.13    0.43
 -11   2  -3    1.53    0.41
 -12   2   0    0.47    0.25
  12  -2   0    0.93    0.30
  12   2   0    0.24    0.26
 -12  -2   0    0.24    0.28
  12   2   0    0.56    0.26
  12  -2   0    1.10    0.35
  12   2  -1    1.61    0.41
  12   2  -1    2.04    0.45
 -12  -2  -1    2.31    0.47
  12   2   1    1.83    0.39
  12  -2  -1    2.68    0.45
  12  -2  -1    2.41    0.47
 -12   2  -1    2.02    0.41
 -12  -2   1    2.01    0.41
  12   2  -2    4.14    0.61
 -12  -2  -2    3.67    0.58
  12   2  -2    3.84    0.65
 -12  -2   2    3.57    0.52
  12  -2  -2    3.64    0.58
  12  -2  -2    3.64    0.63
 -12   2  -2    3.23    0.50
 -13  -2   0    0.41    0.33
  13   2   0    0.98    0.36
  13  -2   0    0.66    0.30
  13  -2   0    0.71    0.34
 -13   2   0    0.97    0.33
  13   2  -1    0.79    0.37
 -13  -2  -1    0.72    0.37
  13   2  -1    1.24    0.40
  13  -2  -1    1.01    0.40
 -13  -2   1    0.98    0.35
 -13   2  -1    1.45    0.38
  13  -2  -1    1.02    0.37
  13   2  -2    1.48    0.48
  13   2  -2    1.23    0.47
 -13  -2  -2    1.26    0.43
  13  -2  -2    0.39    0.38
  13  -2  -2    1.25    0.47
 -13   2  -2    1.55    0.44
  14   2   0   -0.08    0.31
  14  -2   0    0.19    0.36
 -14  -2   0   -0.44    0.26
   0   3   0   -0.29    0.05
   0  -3   0   -0.36    0.06
   0   3   0   -0.31    0.06
   0  -3   0   -0.31    0.04
   0  -3   0   -0.37    0.04
   0  -3   0   -0.35    0.04
   0   3   0   -0.31    0.04
   0  -3   1  308.21    8.67
   0  -3  -1  305.98    8.60
   0  -3  -1  308.59    8.64
   0  -3   1  301.33    8.68
   0   3  -1  296.96    8.68
   0   3   1  300.99    8.60
   0  -3  -1  302.04    8.66
   0   3  -1  300.27    8.61
   0   3  -1  299.39    8.66
   0   3  -1  291.97    8.68
   0  -3   1  297.48    8.60
   0   3   1  299.17    8.67
   0   3  -2   -0.03    0.08
   0   3   2    0.29    0.14
   0  -3  -2    0.26    0.10
   0  -3  -2   -0.02    0.09
   0  -3   2   -0.06    0.11
   0   3  -2    0.00    0.11
   0  -3  -3   13.10    0.61
   0   3  -3   13.46    0.70
   0  -3  -3   12.60    0.63
   0   3   3   12.62    0.68
   0  -3   3   14.27    0.72
   0   3  -3   12.10    0.57
   0  -3  -4   -0.13    0.16
   0   3  -4   -0.22    0.17
   0  -3   4    0.15    0.23
   0   3  -4   -0.02    0.23
   0  -3  -4   -0.55    0.17
   0   3  -5    6.47    0.74
   0  -3  -5    5.38    0.59
   0   3  -5    5.19    0.68
  -1  -3   0    0.27    0.08
  -1  -3   0    0.16    0.08
   1   3   0    0.27    0.08
  -1   3   0    0.01    0.05
  -1   3   0    0.24    0.07
   1  -3   0    0.06    0.06
  -1  -3   0    0.21    0.08
   1  -3   0    0.18    0.07
   1  -3   0    0.34    0.09
  -1  -3   0    0.15    0.08
  -1   3   0    0.31    0.08
   1   3   0    0.12    0.08
   1  -3   1  197.37    5.78
  -1   3   1  200.74    5.86
  -1  -3  -1  204.73    5.86
   1  -3   1  203.95    5.90
   1   3  -1  199.87    5.90
  -1  -3  -1  205.24    5.90
   1   3  -1  202.16    5.87
  -1  -3  -1  203.63    5.81
   1   3  -1  198.35    5.86
   1   3  -1  203.81    5.89
  -1  -3   1  200.73    5.88
  -1   3  -1  193.79    5.78
   1   3   1  202.04    5.85
  -1  -3   1  201.01    5.86
   1  -3  -1  200.60    5.85
   1   3   1  228.09    5.87
  -1  -3   1  197.27    5.91
   1   3   1  201.35    5.91
  -1   3  -1  197.43    5.90
   1  -3  -1  209.58    5.78
   1  -3  -1  204.65    5.89
  -1  -3   1  201.15    5.87
  -1  -3  -2    8.82    0.42
   1   3  -2    7.90    0.44
  -1   3   2    7.76    0.42
   1  -3   2    8.65    0.48
   1   3  -2    8.87    0.42
  -1  -3  -2    8.62    0.38
  -1   3  -2    8.90    0.36
   1  -3  -2    8.71    0.46
  -1  -3   2    8.13    0.44
   1   3   2    8.93    0.47
   1  -3  -2    9.53    0.43
  -1   3  -2    8.25    0.46
   1  -3  -2    8.31    0.37
   1   3  -3    1.29    0.22
   1   3  -3    1.53    0.28
  -1  -3  -3    1.64    0.24
  -1  -3  -3    1.40    0.24
   1  -3   3    1.39    0.29
  -1   3  -3    1.74    0.22
   1   3   3    1.63    0.30
   1  -3  -3    1.86    0.25
  -1   3  -3    1.66    0.31
  -1  -3   3    1.34    0.26
   1  -3  -3    1.62    0.27
   1  -3   4    1.88    0.39
  -1  -3  -4    1.67    0.30
  -1  -3  -4    2.24    0.37
   1   3  -4    2.12    0.34
   1   3  -4    1.96    0.35
  -1  -3   4    1.87    0.36
  -1   3  -4    2.31    0.39
  -1   3  -4    2.25    0.30
   1  -3  -4    2.72    0.40
   1  -3  -4    1.74    0.29
  -1   3  -4    2.22    0.38
   1  -3  -4    2.00    0.34
   1   3  -5    0.81    0.36
   1   3  -5    0.55    0.34
  -1  -3  -5    0.33    0.30
  -1   3  -5    0.21    0.33
  -1   3  -5    0.44    0.35
  -2   3   0   76.20    2.25
  -2   3   0   76.60    2.24
   2  -3   0   75.32    2.30
   2   3   0   76.26    2.28
   2  -3   0   77.44    2.25
  -2  -3   0   75.48    2.28
   2   3   0   74.00    2.28
  -2  -3   0   77.62    2.29
   2  -3   0   75.90    2.24
   2   3   0   74.17    2.30
  -2  -3   0   75.15    2.30
   2   3  -1    5.49    0.30
  -2   3   1    5.67    0.25
  -2  -3  -1    5.48    0.29
   2   3  -1    4.88    0.29
   2   3  -1    5.54    0.28
   2   3  -1    4.93    0.26
  -2  -3  -1    5.05    0.30
   2  -3   1    5.34    0.30
  -2  -3   1    5.40    0.28
   2  -3  -1    5.44    0.18
   2   3   1    5.46    0.21
   2   3   1    5.50    0.29
  -2   3  -1    5.13    0.30
   2  -3  -1    5.67    0.18
   2  -3  -1    5.59    0.25
   2  -3  -1    5.11    0.30
  -2  -3   1    5.16    0.27
  -2  -3   1    5.41    0.31
   2   3   1    4.93    0.31
  -2  -3   1    5.24    0.26
   2   3  -2   45.55    1.55
  -2   3   2   46.73    1.52
   2  -3   2   48.55    1.63
  -2  -3  -2   45.92    1.56
   2   3  -2   46.97    1.56
  -2  -3  -2   47.53    1.43
   2  -3  -2   45.93    1.46
  -2   3  -2   46.47    1.40
   2  -3  -2   47.07    1.61
   2  -3  -2   48.61    1.57
   2   3   2   45.01    1.61
  -2  -3   2   47.92    1.56
   2  -3  -2   45.63    1.45
  -2  -3  -3    4.09    0.28
   2  -3   3    3.32    0.42
   2   3  -3    4.31    0.42
  -2  -3  -3    4.20    0.41
   2   3  -3    4.54    0.42
  -2   3  -3    4.18    0.44
   2  -3  -3    5.17    0.46
   2   3   3    3.41    0.42
   2  -3  -3    4.16    0.31
  -2   3  -3    3.79    0.26
   2  -3  -3    4.50    0.46
  -2  -3   3    3.84    0.40
   2   3  -4    4.16    0.49
   2  -3   4    3.38    0.50
  -2  -3  -4    3.77    0.47
   2   3  -4    4.30    0.47
  -2  -3   4    3.42    0.45
  -2   3  -4    3.77    0.51
   2  -3  -4    4.41    0.51
   2  -3  -4    4.26    0.43
  -2   3  -4    3.74    0.51
   2  -3  -4    4.63    0.54
   2   3  -5    3.06    0.51
  -2  -3  -5    3.23    0.51
   2   3  -5    2.47    0.45
   2  -3  -5    4.46    0.62
  -2   3  -5    2.58    0.53
  -2   3  -5    3.21    0.54
   3  -3   0   29.96    0.94
  -3  -3   0   30.44    1.02
   3  -3   0   29.97    0.95
  -3   3   0   30.67    0.94
   3   3   0   29.94    1.03
  -3  -3   0   30.92    0.99
   3  -3   0   29.51    1.02
  -3  -3   0   27.64    1.00
  -3   3   0   29.74    0.94
   3  -3   0   30.28    0.93
   3   3   0   29.34    0.99
   3   3   0   28.21    1.00
   3   3  -1    9.97    0.41
   3   3  -1   10.16    0.43
  -3   3   1   10.40    0.34
  -3  -3  -1   10.37    0.47
   3  -3   1   10.74    0.45
   3  -3   1    8.79    0.46
  -3  -3  -1   10.61    0.47
   3   3  -1   10.27    0.48
  -3   3   1   10.54    0.38
   3  -3  -1   10.70    0.34
   3   3   1   10.77    0.33
  -3  -3   1   10.14    0.41
   3   3   1   10.35    0.48
  -3   3  -1   10.73    0.48
  -3  -3   1   10.62    0.48
  -3   3  -1   10.44    0.46
   3  -3  -1   10.60    0.50
   3  -3  -1   10.69    0.37
  -3  -3   1    9.83    0.42
  -3  -3  -2   35.99    1.31
  -3   3   2   36.25    1.21
  -3  -3  -2   36.54    1.07
   3  -3   2   39.15    1.37
   3   3  -2   36.50    1.25
   3   3  -2   38.54    1.32
   3   3   2   36.66    1.36
  -3  -3   2   36.43    1.34
   3  -3  -2   39.06    1.33
  -3   3  -2   36.28    1.33
   3  -3  -2   37.06    1.21
  -3  -3   2   35.41    1.25
   3  -3  -2   36.14    1.17
   3  -3  -2   37.11    1.37
   3  -3   3    8.60    0.56
  -3  -3  -3    7.06    0.49
   3   3  -3    7.61    0.47
   3   3  -3    6.76    0.46
  -3  -3  -3    7.22    0.33
   3  -3  -3    6.97    0.51
   3  -3  -3    7.47    0.40
   3  -3  -3    6.50    0.59
  -3  -3   3    7.46    0.47
  -3   3  -3    6.98    0.50
  -3   3  -3    7.32    0.32
   3   3   3    7.45    0.55
   3   3  -4    0.93    0.29
   3  -3   4    1.10    0.32
   3   3  -4    0.79    0.27
  -3  -3  -4    0.91    0.28
   3  -3  -4    1.01    0.34
   3  -3  -4    1.05    0.32
  -3  -3   4    0.71    0.26
   3  -3  -4    1.10    0.25
  -3   3  -4    0.44    0.25
  -3   3  -4    0.68    0.25
   3   3  -5    0.40    0.32
  -3  -3  -5    0.74    0.31
   3   3  -5    1.00    0.36
   3  -3  -5    0.89    0.41
  -3   3  -5    0.50    0.35
   3  -3  -5    0.36    0.34
  -3   3  -5    0.96    0.43
  -4  -3   0    1.46    0.20
   4   3   0    1.56    0.19
   4  -3   0    1.64    0.21
   4   3   0    1.30    0.19
  -4   3   0    1.37    0.13
   4  -3   0    1.75    0.16
   4  -3   0    1.50    0.14
  -4   3   0    1.59    0.15
   4   3   0    1.48    0.18
  -4  -3   0    1.63    0.18
  -4   3   1    1.24    0.12
  -4   3   1    1.21    0.09
   4   3  -1    0.93    0.18
   4  -3   1    1.04    0.08
   4  -3   1    1.29    0.17
  -4  -3  -1    0.97    0.13
   4  -3   1    1.28    0.19
   4   3  -1    1.07    0.15
   4   3  -1    1.11    0.15
  -4  -3  -1    0.86    0.18
  -4  -3   1    1.20    0.20
   4   3   1    1.00    0.17
  -4   3  -1    0.65    0.15
   4  -3  -1    1.13    0.09
   4   3   1    0.99    0.19
   4  -3  -1    0.92    0.18
   4  -3  -1    1.17    0.11
   4  -3  -1    1.13    0.09
   4   3  -2    4.24    0.34
   4  -3   2    4.99    0.44
  -4  -3  -2    4.17    0.40
   4   3  -2    4.17    0.30
   4   3   2    4.35    0.42
   4  -3  -2    3.69    0.23
  -4   3  -2    5.02    0.37
   4  -3  -2    3.47    0.39
   4  -3  -2    4.70    0.44
   4  -3  -2    4.34    0.24
  -4  -3   2    4.55    0.41
   4  -3  -2    4.53    0.25
   4  -3   3   10.84    0.70
   4   3  -3   11.72    0.59
   4   3  -3   11.40    0.64
  -4  -3  -3   11.25    0.66
  -4  -3   3   11.82    0.59
  -4   3  -3   11.43    0.41
   4  -3  -3   11.43    0.68
  -4   3  -3   10.05    0.64
   4  -3  -3   11.27    0.70
   4   3   3   11.46    0.70
   4  -3   4   10.34    0.74
   4   3  -4    8.29    0.58
   4   3  -4    9.40    0.67
  -4  -3  -4    7.99    0.60
   4  -3  -4    9.01    0.78
   4  -3  -4   10.68    0.78
  -4  -3   4    9.24    0.62
  -4   3  -4    9.55    0.71
  -4  -3  -5    1.12    0.36
   4   3  -5    0.62    0.37
  -4   3  -5    1.23    0.39
   4  -3  -5    0.72    0.41
   4  -3  -5    1.22    0.44
   4  -3  -5    0.91    0.38
  -4   3  -5    1.07    0.41
   5  -3   0   17.22    0.63
  -5   3   0   18.94    0.63
  -5   3   0   18.27    0.67
   5  -3   0   17.70    0.66
   5   3   0   17.47    0.68
  -5   3   0   18.13    0.63
   5  -3   0   17.44    0.73
  -5  -3   0   18.51    0.75
   5   3   0   17.45    0.71
   5  -3   0   19.08    0.70
   5   3   0   18.31    0.75
   5  -3   1   49.49    1.49
   5  -3   1   46.62    1.60
   5   3  -1   49.61    1.56
  -5   3   1   49.37    1.52
  -5  -3  -1   49.41    1.69
   5  -3   1   51.20    1.65
   5   3  -1   48.59    1.69
   5   3   1   49.22    1.67
  -5   3  -1   49.56    1.66
   5  -3  -1   49.08    1.52
   5   3   1   49.58    1.67
  -5  -3   1   49.50    1.55
   5  -3  -1   50.51    1.43
  -5  -3   1   51.03    1.69
  -5  -3   1   49.54    1.54
   5   3   1   51.54    1.49
   5  -3  -1   47.90    1.71
   5   3  -2   11.10    0.49
  -5  -3  -2   10.64    0.60
   5   3  -2   10.21    0.58
   5  -3   2   11.32    0.62
   5  -3  -2   10.88    0.44
  -5  -3   2    9.88    0.56
   5  -3  -2   11.52    0.65
   5  -3  -2   10.32    0.61
   5  -3  -2   10.84    0.39
  -5   3  -2   10.48    0.59
  -5  -3   2   10.19    0.47
   5  -3  -2   10.54    0.40
   5   3   2   11.25    0.63
   5  -3   3   33.92    1.42
   5   3  -3   32.12    1.34
  -5  -3  -3   34.32    1.37
   5   3  -3   32.05    1.20
  -5   3  -3   32.18    1.35
   5   3   3   32.70    1.41
   5  -3  -3   32.56    1.37
   5  -3  -3   32.82    1.43
  -5  -3  -4    2.79    0.44
   5   3  -4    1.93    0.41
   5  -3   4    2.33    0.43
   5   3  -4    2.67    0.39
   5  -3  -4    2.80    0.52
  -5   3  -4    2.87    0.47
   5  -3  -4    2.55    0.46
   5  -3  -4    3.12    0.52
   6  -3   0  111.62    3.35
  -6  -3   0  113.50    3.52
  -6   3   0  113.18    3.42
  -6   3   0  114.14    3.35
   6  -3   0  111.34    3.50
   6   3   0  114.19    3.43
  -6   3   0  118.55    3.34
  -6   3   0  114.03    3.35
   6  -3   0  115.38    3.44
   6   3   0  111.01    3.51
   6   3   0  109.81    3.47
   6   3  -1    0.11    0.16
   6   3  -1    0.10    0.09
  -6   3   1    0.13    0.09
   6  -3   1    0.08    0.11
  -6  -3  -1    0.11    0.11
   6   3  -1   -0.04    0.09
   6  -3   1    0.11    0.07
   6  -3   1    0.05    0.09
   6   3   1    0.18    0.13
  -6  -3   1    0.11    0.10
   6  -3  -1    0.10    0.08
   6   3   1    0.11    0.14
  -6  -3   1    0.20    0.15
  -6  -3   1    0.03    0.07
   6   3   1    0.16    0.07
   6  -3  -1   -0.07    0.09
   6  -3  -1    0.28    0.17
  -6   3  -1    0.15    0.13
   6   3  -2   26.45    0.97
  -6   3   2   29.02    0.98
   6  -3   2   27.41    1.15
  -6  -3  -2   29.15    1.17
   6   3  -2   27.18    1.16
   6  -3  -2   26.57    1.21
   6  -3  -2   26.74    1.16
   6  -3  -2   29.05    0.95
  -6  -3   2   28.19    1.14
   6  -3  -2   29.33    1.20
  -6  -3   2   27.06    0.95
   6   3   2   28.40    1.18
  -6   3  -2   26.64    1.13
   6   3  -3    8.69    0.63
   6  -3   3    7.39    0.68
   6   3  -3    7.87    0.46
  -6  -3  -3    7.06    0.66
  -6   3  -3    6.50    0.64
  -6  -3   3    7.24    0.43
   6  -3  -3    7.53    0.69
   6  -3  -3    7.26    0.69
   6  -3  -3    6.33    0.68
   6   3   3    8.36    0.66
  -6  -3  -4   17.70    1.01
   6   3  -4   16.74    1.00
   6  -3  -4   16.93    1.05
   6  -3  -4   17.36    1.06
  -6   3  -4   17.68    1.02
   6  -3  -4   18.64    1.06
  -7   3   0    8.46    0.37
  -7  -3   0    7.88    0.51
   7  -3   0    8.16    0.50
   7  -3   0    7.55    0.37
  -7   3   0    8.33    0.45
   7  -3   0    8.12    0.45
   7   3   0    8.15    0.44
   7   3   0    9.21    0.53
  -7   3   0    8.02    0.36
  -7   3   0    8.71    0.38
   7   3   0    9.14    0.51
   7   3  -1   42.72    1.54
  -7  -3  -1   40.50    1.50
   7  -3   1   40.09    1.31
   7   3  -1   40.31    1.31
   7  -3   1   39.26    1.41
   7   3  -1   37.95    1.51
  -7   3   1   39.08    1.34
   7  -3   1   40.60    1.41
   7  -3  -1   39.90    1.53
  -7  -3   1   40.57    1.28
  -7   3  -1   40.71    1.47
   7  -3  -1   40.68    1.48
  -7  -3   1   41.27    1.49
   7   3   1   41.98    1.48
  -7  -3   1   38.15    1.35
   7   3   1   41.04    1.29
   7   3   1   40.77    1.47
   7   3  -2   -0.06    0.10
  -7   3   2    0.01    0.11
   7   3  -2   -0.28    0.20
   7  -3   2   -0.22    0.15
   7   3  -2   -0.12    0.19
  -7  -3  -2    0.26    0.20
  -7  -3   2   -0.04    0.09
   7  -3  -2   -0.05    0.14
  -7   3  -2    0.15    0.15
  -7  -3   2    0.29    0.19
   7   3   2   -0.07    0.12
   7  -3  -2   -0.01    0.21
   7  -3   3    9.27    0.67
  -7  -3  -3    9.21    0.69
   7   3  -3   10.49    0.72
  -7  -3   3    9.06    0.64
   7  -3  -3    9.46    0.85
  -7   3  -3    9.92    0.71
   7   3   3    9.27    0.72
   7  -3  -3    9.62    0.68
   7  -3  -3    9.41    0.72
  -7  -3  -4    1.86    0.43
   7   3  -4    1.88    0.54
   7   3  -4    1.78    0.44
  -7   3  -4    0.99    0.40
   7  -3  -4    1.55    0.45
   7  -3  -4    1.36    0.43
   7  -3  -4    0.82    0.42
   8   3   0   10.13    0.51
   8  -3   0    9.95    0.58
  -8   3   0    9.59    0.52
  -8   3   0   10.32    0.44
  -8  -3   0    9.31    0.57
  -8   3   0   10.13    0.43
   8   3   0    8.97    0.55
   8  -3   0    9.67    0.52
   8   3   0    9.77    0.60
   8   3  -1   55.87    2.05
  -8  -3  -1   55.78    2.02
   8  -3   1   56.74    1.82
   8   3  -1   58.37    1.80
   8   3  -1   58.26    2.06
   8  -3   1   57.19    1.92
  -8   3   1   51.51    1.84
   8   3   1   60.52    1.80
  -8  -3   1   57.28    2.01
  -8  -3   1   58.99    1.76
  -8   3  -1   58.08    1.99
   8  -3  -1   54.22    1.98
   8   3   1   55.86    1.96
   8   3   1   58.54    1.99
   8  -3  -1   55.42    2.05
  -8  -3  -2    8.47    0.62
   8   3  -2    8.74    0.65
   8   3  -2    9.37    0.70
  -8   3   2    9.13    0.47
  -8   3  -2    9.27    0.60
   8  -3  -2    9.15    0.64
  -8  -3   2    8.91    0.58
   8   3   2    9.20    0.64
   8  -3  -2    9.24    0.70
  -8  -3  -3   11.52    0.78
   8   3  -3   11.92    0.87
   8   3  -3   13.22    0.84
   8  -3  -3   11.01    0.85
   8  -3  -3   10.75    0.81
  -8  -3   3   12.08    0.76
   8  -3  -3   11.19    0.80
  -8   3  -3   10.41    0.73
   8   3  -4    5.63    0.72
   8   3  -4    8.04    0.94
  -8  -3  -4    7.51    0.79
   8  -3  -4    6.68    0.83
   8  -3  -4    6.78    0.80
   8  -3  -4    8.00    0.87
  -8   3  -4    8.65    0.88
   9   3   0   30.76    1.26
   9   3   0   32.80    1.19
  -9  -3   0   29.63    1.30
   9  -3   0   33.15    1.25
   9  -3   0   33.08    1.32
  -9   3   0   32.28    1.24
   9   3   0   32.68    1.34
  -9   3   0   33.97    1.09
   9  -3   1   16.64    0.75
  -9  -3  -1   14.22    0.81
   9  -3   1   15.21    0.66
   9   3  -1   12.62    0.81
   9   3  -1   15.29    0.60
   9   3  -1   14.69    0.84
  -9  -3   1   14.80    0.80
   9   3   1   14.84    0.78
   9  -3  -1   15.67    0.84
   9   3   1   14.89    0.76
   9  -3  -1   14.65    0.79
   9   3   1   15.75    0.64
  -9   3  -1   15.28    0.79
  -9  -3   1   14.21    0.60
   9   3  -2    8.79    0.65
  -9  -3  -2    8.43    0.63
   9   3  -2    9.37    0.84
  -9   3   2    9.49    0.59
   9   3   2   11.10    0.71
  -9   3  -2    9.47    0.67
   9  -3  -2    8.42    0.62
   9  -3  -2    7.55    0.76
  -9  -3   2    9.68    0.65
  -9  -3  -3    3.39    0.50
   9   3  -3    3.90    0.54
   9   3  -3    4.76    0.70
   9  -3  -3    2.97    0.52
   9  -3  -3    4.10    0.62
  -9  -3   3    3.39    0.49
  -9   3  -3    2.59    0.48
   9   3  -4    0.26    0.37
   9   3  -4   -0.07    0.31
  -9  -3  -4    0.54    0.37
   9  -3  -4    0.73    0.37
   9  -3  -4    0.60    0.45
  -9   3  -4    0.14    0.30
   9  -3  -4    0.48    0.41
  10   3   0   13.01    0.78
  10   3   0   14.60    0.66
  10   3   0   11.73    0.69
  10  -3   0   12.77    0.76
 -10  -3   0   12.56    0.77
 -10   3   0   12.72    0.69
  10  -3   0   12.62    0.70
 -10  -3  -1   11.99    0.78
  10   3  -1   13.41    0.83
  10   3  -1   13.54    0.81
  10  -3   1   13.24    0.70
  10  -3   1   13.41    0.65
  10   3  -1   12.41    0.81
  10  -3  -1   13.35    0.75
 -10  -3   1   14.83    0.81
 -10   3  -1   12.11    0.73
 -10   3  -1   13.72    0.67
  10   3   1   13.46    0.77
  10   3   1   14.51    0.77
  10  -3  -1   12.13    0.78
 -10  -3  -2    1.45    0.38
  10   3  -2    1.76    0.45
  10   3  -2    2.10    0.40
  10  -3  -2    2.10    0.41
 -10   3  -2    1.06    0.34
  10   3   2    1.96    0.40
  10  -3  -2    1.36    0.41
 -10  -3   2    1.41    0.35
  10   3  -3    2.16    0.49
  10   3  -3    2.12    0.53
 -10  -3  -3    1.84    0.44
  10  -3  -3    2.04    0.52
 -10   3  -3    1.41    0.40
  10  -3  -3    2.13    0.48
 -10  -3   3    1.71    0.41
 -11   3   0    0.04    0.20
  11  -3   0    0.12    0.20
 -11  -3   0   -0.13    0.23
  11   3   0   -0.07    0.23
  11   3   0   -0.02    0.24
  11  -3   0    0.07    0.22
  11  -3   1    0.14    0.22
 -11   3   1    0.53    0.23
  11   3  -1    0.56    0.24
 -11  -3  -1    0.47    0.25
  11   3  -1    0.61    0.31
 -11   3  -1    0.56    0.26
  11  -3  -1    0.38    0.30
  11   3   1    0.43    0.27
 -11  -3   1    0.96    0.32
  11   3   1    0.27    0.23
  11  -3  -1    0.15    0.24
 -11  -3  -2   -0.04    0.25
  11   3  -2   -0.20    0.33
  11   3  -2   -0.23    0.28
  11   3  -2   -0.02    0.30
  11  -3  -2   -0.42    0.23
 -11   3  -2   -0.09    0.18
  11  -3  -2    0.12    0.24
 -11   3  -2    0.46    0.28
 -11  -3   2   -0.04    0.22
 -11  -3  -3    0.89    0.39
  11   3  -3    1.19    0.49
  11   3  -3    0.72    0.44
  11   3  -3    1.12    0.49
 -11  -3   3    2.12    0.43
 -11   3  -3    1.50    0.40
  11  -3  -3    1.60    0.49
  11  -3  -3    2.03    0.54
 -11   3  -3    1.52    0.45
  12  -3   0    5.90    0.63
  12   3   0    4.70    0.60
  12   3   0    4.86    0.55
 -12  -3   0    4.03    0.56
 -12   3   0    4.48    0.55
  12  -3   0    4.82    0.53
  12   3  -1    1.41    0.40
  12  -3   1    1.60    0.36
 -12  -3  -1    0.90    0.37
  12   3  -1    1.56    0.44
  12  -3  -1    1.30    0.35
  12   3   1    1.47    0.36
  12  -3  -1    0.86    0.37
 -12  -3   1    1.57    0.38
 -12   3  -1    1.63    0.38
  12   3  -2    2.74    0.57
 -12  -3  -2    2.68    0.49
  12   3  -2    2.27    0.50
  12   3  -2    2.17    0.52
  12  -3  -2    2.98    0.53
 -12   3  -2    3.14    0.53
 -12  -3   2    2.64    0.48
  12  -3  -2    2.64    0.56
 -12   3  -2    2.39    0.44
 -13  -3   0    2.34    0.49
  13  -3   0    1.92    0.45
  13   3   0    2.14    0.46
 -13   3   0    2.78    0.46
  13   3  -1    1.69    0.49
 -13  -3  -1    0.69    0.37
  13   3  -1    1.56    0.43
  13  -3  -1    1.64    0.41
  13  -3  -1    0.64    0.37
 -13  -3   1    1.21    0.38
 -13   3  -1    1.38    0.39
  13   3   1    0.82    0.37
 -13  -3  -2    0.50    0.38
  13   3  -2    0.21    0.29
 -13  -3   2    0.50    0.33
  13  -3  -2   -0.28    0.31
 -13   3  -2    0.27    0.35
  14  -3   0    1.77    0.42
  14   3   0    1.64    0.46
 -14  -3   0    1.75    0.48
   0  -4   0   22.37    0.77
   0  -4   0   22.74    0.76
   0  -4   0   21.12    0.73
   0  -4   0   22.21    0.77
   0   4   0   22.72    0.76
   0   4   0   22.99    0.78
   0  -4   0   22.62    0.77
   0   4   0   22.10    0.73
   0  -4   1   -0.01    0.04
   0   4  -1    0.04    0.07
   0   4  -1    0.07    0.06
   0   4   1    0.06    0.05
   0  -4  -1    0.00    0.05
   0   4   1   -0.05    0.04
   0  -4  -1    0.10    0.07
   0  -4   1    0.02    0.06
   0   4   1   -0.03    0.05
   0  -4  -1    0.03    0.08
   0   4  -1   -0.09    0.08
   0   4   2   18.65    0.78
   0   4  -2   18.96    0.69
   0  -4   2   19.62    0.81
   0  -4  -2   18.81    0.70
   0  -4  -2   19.03    0.73
   0  -4  -2   19.75    0.68
   0   4  -2   17.57    0.78
   0  -4  -3   -0.07    0.13
   0  -4   3    0.18    0.13
   0   4   3   -0.01    0.14
   0  -4  -3   -0.04    0.12
   0   4  -3    0.09    0.12
   0   4  -3    0.24    0.19
   0  -4  -3   -0.07    0.12
   0  -4  -4    2.93    0.40
   0  -4   4    3.53    0.49
   0   4  -4    4.10    0.40
   0  -4  -4    3.86    0.43
   0   4  -4    3.12    0.47
   0  -4  -4    3.49    0.47
   0  -4   5    0.10    0.30
   0   4  -5    0.25    0.31
   0   4  -5    0.26    0.33
   1   4   0  444.12   12.61
   1   4   0  440.50   12.64
   1   4   0  446.82   12.65
  -1  -4   0  431.21   12.61
   1  -4   0  441.46   12.64
  -1   4   0  447.43   12.61
  -1   4   0  430.06   12.57
  -1  -4   0  438.95   12.64
  -1  -4   0  445.31   12.63
  -1  -4   0  440.63   12.63
   1  -4   0  438.41   12.61
   1  -4   0  446.64   12.61
  -1   4   0  444.55   12.62
  -1  -4  -1   50.39    1.50
   1   4  -1   49.03    1.57
  -1   4   1   49.05    1.43
   1   4  -1   49.66    1.66
   1  -4   1   47.88    1.57
  -1  -4  -1   51.23    1.52
   1   4  -1   48.81    1.54
   1  -4   1   48.45    1.46
  -1   4   1   48.53    1.54
   1  -4  -1   50.11    1.57
  -1  -4   1   48.54    1.53
  -1   4  -1   48.88    1.47
   1  -4  -1   49.18    1.44
   1   4   1   47.43    1.51
   1  -4  -1   49.45    1.54
   1   4   1   48.13    1.58
  -1  -4   1   46.49    1.54
  -1  -4   1   50.63    1.60
  -1   4  -1   47.56    1.57
  -1  -4  -2   17.68    0.59
  -1  -4  -2   17.67    0.64
  -1   4   2   16.78    0.71
   1   4  -2   15.88    0.71
   1   4  -2   17.32    0.68
   1  -4   2   17.47    0.76
  -1  -4  -2   17.09    0.68
   1  -4  -2   17.20    0.62
   1   4   2   16.96    0.75
   1  -4  -2   17.39    0.66
   1  -4  -2   17.64    0.72
  -1   4  -2   17.97    0.60
  -1  -4   2   16.78    0.73
  -1   4  -2   15.95    0.73
   1   4  -3    0.23    0.14
  -1   4   3    0.33    0.18
   1   4  -3    0.24    0.19
   1  -4   3    0.30    0.15
  -1  -4  -3    0.28    0.15
  -1  -4  -3    0.37    0.15
   1  -4  -3    0.60    0.19
   1  -4  -3    0.32    0.13
   1   4   3    0.53    0.22
  -1   4  -3    0.16    0.20
   1  -4  -3    0.25    0.16
  -1  -4   3    0.52    0.20
  -1   4  -3    0.43    0.14
   1   4  -4    0.84    0.25
   1  -4   4    0.61    0.29
  -1  -4  -4    1.37    0.32
   1   4  -4    1.13    0.31
  -1  -4  -4    1.25    0.32
   1  -4  -4    0.91    0.28
  -1  -4   4    0.83    0.27
   1  -4  -4    0.77    0.30
   1  -4  -4    0.83    0.23
  -1   4  -4    0.91    0.33
  -1   4  -4    0.74    0.30
   1   4  -5    1.32    0.41
   1  -4   5    0.74    0.37
  -1  -4  -5    0.95    0.37
   1   4  -5    0.94    0.36
  -1   4  -5    0.67    0.33
  -1   4  -5    0.35    0.34
  -1  -4   5    0.67    0.34
   2   4   0  347.47    9.86
   2  -4   0  343.96    9.81
  -2  -4   0  345.51    9.85
  -2  -4   0  342.81    9.85
  -2  -4   0  346.40    9.87
  -2  -4   0  324.95    9.83
  -2   4   0  335.68    9.81
   2  -4   0  342.51    9.86
   2   4   0  348.25    9.88
  -2   4   0  343.80    9.81
   2   4   0  341.89    9.84
   2  -4   0  345.52    9.81
  -2  -4  -1   10.46    0.46
   2   4  -1   10.73    0.47
   2  -4   1   11.18    0.35
   2  -4   1    9.67    0.47
  -2   4   1   11.29    0.44
   2   4  -1   10.98    0.48
   2   4   1    9.99    0.49
   2  -4  -1   11.33    0.50
  -2  -4   1   10.76    0.46
  -2   4  -1   11.21    0.49
  -2  -4   1   10.39    0.46
  -2  -4   1   10.80    0.50
   2   4   1   11.43    0.47
   2  -4  -1   10.90    0.43
  -2  -4  -2    7.22    0.40
   2   4  -2    6.33    0.39
   2  -4   2    6.36    0.42
   2   4  -2    7.38    0.40
  -2  -4  -2    7.20    0.31
  -2   4   2    6.71    0.37
   2  -4  -2    7.32    0.39
  -2   4  -2    6.47    0.42
   2  -4  -2    6.89    0.31
  -2  -4   2    6.96    0.40
   2  -4  -2    6.62    0.42
   2  -4  -2    6.74    0.29
   2   4   2    6.09    0.43
  -2   4  -2    6.80    0.26
  -2  -4  -3    2.64    0.33
  -2  -4  -3    3.05    0.26
   2   4  -3    3.79    0.38
   2  -4   3    2.10    0.36
  -2   4   3    2.51    0.33
   2   4  -3    3.34    0.38
   2  -4  -3    2.47    0.35
   2  -4  -3    3.08    0.34
  -2   4  -3    2.76    0.36
   2  -4  -3    3.55    0.30
  -2  -4   3    2.53    0.34
   2   4   3    3.20    0.42
  -2   4  -3    2.98    0.41
  -2   4  -3    2.72    0.20
   2   4  -4    7.70    0.56
   2   4  -4    6.14    0.60
   2  -4   4    5.54    0.64
  -2  -4  -4    7.83    0.56
  -2   4  -4    6.80    0.69
   2  -4  -4    7.42    0.57
   2  -4  -4    6.62    0.63
  -2  -4   4    7.59    0.59
  -2   4  -4    6.69    0.69
   2  -4  -4    7.69    0.49
   2   4  -5    4.96    0.61
  -2  -4  -5    3.95    0.56
   2  -4   5    2.96    0.54
  -2   4  -5    3.99    0.60
   2  -4  -5    3.52    0.59
  -2   4  -5    3.61    0.60
  -2  -4   5    3.32    0.52
  -3   4   0   61.92    1.85
   3  -4   0   58.83    1.84
   3   4   0   62.14    1.90
  -3  -4   0   62.33    1.92
   3  -4   0   61.56    1.84
   3   4   0   59.55    1.92
  -3   4   0   57.89    1.81
   3  -4   0   58.62    1.91
  -3   4   0   61.36    1.84
   3  -4   1  134.30    4.06
   3   4  -1  138.80    4.05
  -3   4   1  136.55    3.98
   3  -4   1  137.95    4.09
   3  -4   1  136.41    3.88
  -3  -4  -1  139.23    4.08
   3   4  -1  137.93    4.10
  -3   4  -1  135.59    4.08
   3  -4  -1  136.53    4.12
   3   4   1  136.10    4.11
  -3  -4   1  133.09    4.11
   3  -4  -1  136.43    3.97
  -3  -4   1  136.23    4.02
   3  -4  -1  135.24    3.97
  -3   4  -1  136.80    4.06
   3   4   1  135.08    3.93
  -3  -4  -2   41.62    1.44
   3   4  -2   41.36    1.45
   3  -4   2   40.30    1.49
   3   4  -2   41.03    1.41
  -3   4   2   41.47    1.35
  -3  -4  -2   40.96    1.21
  -3  -4   2   39.61    1.49
   3  -4  -2   42.54    1.27
  -3   4  -2   41.02    1.47
   3  -4  -2   41.50    1.26
   3  -4  -2   43.11    1.45
  -3   4  -2   40.36    1.49
  -3  -4   2   41.62    1.40
   3   4   2   39.24    1.49
   3  -4  -2   40.81    1.49
  -3  -4  -3   17.81    0.87
   3   4  -3   19.37    0.89
  -3  -4  -3   21.58    0.74
   3  -4   3   21.61    1.01
   3   4  -3   21.56    0.91
  -3   4  -3   21.23    0.98
   3  -4  -3   18.24    0.92
   3   4   3   19.75    0.99
  -3   4  -3   19.44    0.98
  -3   4  -3   19.97    0.65
   3  -4  -3   21.55    0.93
  -3  -4   3   19.93    0.89
   3  -4  -3   21.04    0.77
   3   4  -4    4.34    0.50
   3  -4   4    3.24    0.53
  -3  -4  -4    4.14    0.49
   3   4  -4    3.86    0.47
  -3  -4   4    4.04    0.48
  -3   4  -4    5.53    0.63
  -3   4  -4    3.01    0.50
   3  -4  -4    4.49    0.54
   3  -4  -4    3.36    0.50
   3   4  -5    5.38    0.62
  -3  -4  -5    6.32    0.69
   3  -4  -5    6.02    0.72
  -3   4  -5    7.01    0.81
  -3   4  -5    5.85    0.74
   4   4   0   37.55    1.30
  -4   4   0   41.33    1.26
   4   4   0   38.70    1.35
   4  -4   0   39.58    1.35
  -4  -4   0   38.13    1.34
   4  -4   0   39.15    1.25
  -4   4   0   40.06    1.24
   4   4  -1   27.85    0.94
   4  -4   1   24.99    0.94
   4   4  -1   25.09    0.99
  -4  -4  -1   25.76    0.98
   4  -4   1   26.12    0.97
  -4   4   1   26.78    0.84
   4  -4   1   25.89    0.79
  -4   4   1   27.66    0.79
  -4   4  -1   27.36    0.97
   4  -4  -1   25.86    0.83
   4  -4  -1   26.02    0.83
   4   4   1   25.70    0.81
  -4   4  -1   25.83    0.97
  -4  -4   1   25.09    0.99
   4  -4  -1   26.32    0.79
  -4  -4   1   25.54    0.90
   4   4   1   26.40    1.00
   4  -4  -1   25.23    1.01
   4  -4   2    0.40    0.19
  -4  -4  -2    0.33    0.17
  -4  -4  -2    0.55    0.08
   4   4  -2    0.51    0.19
   4   4  -2    0.43    0.15
  -4   4   2    0.58    0.13
   4  -4  -2    0.50    0.10
   4  -4  -2    0.74    0.20
   4  -4  -2    0.67    0.15
   4   4   2    0.64    0.20
   4  -4  -2    0.37    0.17
  -4  -4   2    0.36    0.18
  -4  -4   2    0.42    0.14
  -4   4  -2    0.40    0.18
   4  -4  -2    0.74    0.13
  -4   4  -2    0.27    0.14
   4  -4   3   18.90    0.99
   4   4  -3   20.03    0.88
   4   4  -3   22.14    0.98
  -4  -4  -3   21.57    0.97
   4   4   3   19.94    1.02
  -4  -4   3   21.50    0.90
  -4   4  -3   19.97    1.01
   4  -4  -3   22.09    1.05
  -4   4  -3   21.95    1.01
   4  -4  -3   19.57    0.95
   4  -4  -3   21.56    0.77
   4   4  -4    6.25    0.51
   4   4  -4    7.74    0.69
  -4  -4  -4    6.51    0.64
   4  -4   4    6.34    0.72
  -4   4  -4    7.02    0.74
  -4  -4   4    7.20    0.54
   4  -4  -4    6.18    0.69
  -4   4  -4    6.81    0.68
   4  -4  -4    5.39    0.60
  -4  -4  -5    1.37    0.39
   4   4  -5    1.16    0.39
  -4   4  -5    1.21    0.46
  -4   4  -5    1.00    0.42
   4  -4  -5    0.46    0.39
   4  -4  -5    1.28    0.46
  -5   4   0  151.04    4.33
   5   4   0  150.79    4.49
   5  -4   0  143.70    4.33
  -5   4   0  148.84    4.33
   5  -4   0  146.93    4.47
   5  -4   0  149.08    4.34
   5   4   0  144.97    4.42
   5   4   0  143.37    4.40
  -5  -4   0  153.38    4.49
   5  -4   1    6.32    0.26
  -5   4   1    6.73    0.26
   5   4  -1    6.52    0.43
   5   4  -1    6.28    0.35
  -5   4   1    6.69    0.28
   5  -4   1    7.16    0.39
  -5  -4  -1    6.20    0.41
   5  -4   1    6.56    0.38
   5  -4  -1    6.34    0.26
  -5  -4   1    6.50    0.42
   5   4   1    6.25    0.41
  -5   4  -1    6.27    0.39
   5  -4  -1    6.45    0.25
   5  -4  -1    6.56    0.45
  -5   4  -1    6.76    0.40
   5   4   1    6.57    0.42
   5  -4  -1    6.67    0.27
  -5  -4  -2    9.29    0.37
  -5  -4  -2    7.92    0.51
   5   4  -2    8.82    0.46
   5  -4   2    7.99    0.53
   5   4  -2    8.64    0.54
  -5  -4   2    7.47    0.51
  -5   4  -2    8.82    0.53
   5  -4  -2    7.38    0.53
  -5   4  -2    7.64    0.52
   5  -4  -2    8.71    0.34
   5   4   2    8.47    0.54
   5  -4  -2    8.20    0.34
   5  -4  -2    8.61    0.36
   5   4  -3    0.59    0.21
   5  -4   3    0.76    0.28
  -5  -4  -3    0.57    0.22
   5   4  -3    0.53    0.22
   5  -4  -3    1.03    0.32
   5  -4  -3    0.49    0.29
  -5  -4   3    0.81    0.18
  -5   4  -3    0.50    0.25
  -5   4  -3    0.53    0.25
   5   4   3    1.08    0.29
   5   4  -4    5.14    0.51
  -5  -4  -4    5.15    0.60
   5   4  -4    5.40    0.60
   5  -4   4    3.94    0.57
   5  -4  -4    5.16    0.63
   5  -4  -4    4.09    0.60
  -5   4  -4    4.26    0.60
  -5   4  -4    4.05    0.58
  -5  -4   4    4.66    0.49
   6   4   0    1.17    0.21
  -6   4   0    1.48    0.17
   6  -4   0    1.34    0.23
   6   4   0    1.20    0.22
  -6   4   0    1.06    0.18
   6   4   0    1.13    0.21
  -6  -4   0    1.44    0.26
   6  -4   0    1.20    0.15
   6  -4   0    1.14    0.18
  -6   4   0    1.34    0.16
  -6   4   1   11.95    0.47
  -6   4   1   11.98    0.36
   6   4  -1   12.36    0.52
  -6  -4  -1   10.82    0.60
   6   4  -1   10.82    0.61
   6   4  -1   11.05    0.61
   6  -4   1   11.25    0.44
   6  -4   1   12.10    0.57
   6  -4   1   12.35    0.58
  -6  -4   1   10.68    0.60
  -6   4  -1   11.17    0.56
   6  -4  -1   12.22    0.46
   6   4   1   11.85    0.62
   6   4   1   11.37    0.60
   6  -4  -1   11.55    0.39
  -6   4  -1   12.13    0.59
   6  -4  -1   11.31    0.64
  -6  -4   1   11.62    0.49
   6  -4   2   14.76    0.75
   6   4  -2   15.12    0.64
   6   4  -2   15.01    0.77
  -6  -4  -2   14.20    0.76
   6  -4  -2   14.97    0.53
  -6   4  -2   13.29    0.73
   6  -4  -2   14.36    0.47
  -6  -4   2   13.57    0.60
   6  -4  -2   15.08    0.83
  -6   4  -2   14.04    0.75
   6  -4  -2   14.63    0.47
  -6  -4   2   15.82    0.78
   6   4   2   14.63    0.78
   6  -4   3   33.42    1.43
  -6  -4  -3   33.20    1.40
   6   4  -3   32.50    1.22
   6   4  -3   33.34    1.41
   6  -4  -3   33.18    1.46
   6  -4  -3   32.53    1.41
  -6  -4   3   31.91    1.21
  -6   4  -3   32.01    1.41
   6   4   3   33.93    1.47
  -6   4  -3   33.06    1.41
   6   4  -4    0.34    0.32
  -6  -4  -4    0.32    0.30
   6  -4   4    0.65    0.34
  -6   4  -4    0.30    0.33
   6  -4  -4    0.45    0.26
  -6   4  -4    0.13    0.22
   6  -4  -4    0.39    0.35
   6  -4  -4    0.31    0.32
   7   4   0   39.41    1.49
  -7  -4   0   41.79    1.51
   7  -4   0   38.84    1.38
  -7   4   0   40.98    1.31
   7   4   0   39.58    1.39
  -7   4   0   39.70    1.37
   7  -4   0   38.71    1.47
   7  -4   0   42.13    1.32
  -7   4   0   39.59    1.29
   7   4   0   40.33    1.45
   7  -4   1   25.20    1.00
   7   4  -1   23.99    1.08
  -7   4   1   25.20    0.89
   7   4  -1   25.50    0.92
   7   4  -1   23.71    1.08
   7  -4   1   25.14    1.00
  -7  -4  -1   24.59    1.07
   7  -4   1   25.74    0.87
   7   4   1   26.34    1.05
   7  -4  -1   25.69    0.89
   7  -4  -1   24.52    1.04
   7  -4  -1   23.39    1.08
  -7  -4   1   26.64    1.09
  -7  -4   1   25.56    0.89
   7   4   1   24.44    1.04
   7   4   1   26.49    0.88
  -7   4  -1   26.32    1.01
  -7   4  -1   25.76    1.03
   7  -4   2   10.56    0.64
  -7  -4  -2    9.08    0.62
   7   4  -2    9.53    0.67
  -7   4   2   10.58    0.45
   7   4  -2   11.50    0.67
   7   4  -2    9.79    0.49
  -7  -4   2    9.56    0.62
  -7   4  -2    9.32    0.62
   7   4   2    9.72    0.66
  -7  -4   2   10.70    0.47
  -7   4  -2    9.70    0.62
   7  -4  -2   11.00    0.69
   7  -4  -2    9.35    0.61
   7  -4   3    1.24    0.31
  -7  -4  -3    1.81    0.37
   7   4  -3    2.40    0.43
   7   4   3    1.80    0.41
   7  -4  -3    2.96    0.49
   7  -4  -3    2.37    0.44
  -7  -4   3    1.59    0.35
  -7   4  -3    1.80    0.36
  -7   4  -3    2.49    0.42
   7  -4  -3    1.65    0.41
  -7  -4  -4    1.30    0.36
   7   4  -4    2.13    0.45
   7  -4  -4    2.60    0.55
  -7   4  -4    1.92    0.45
   7  -4  -4    2.12    0.53
  -7   4  -4    1.94    0.46
   7  -4  -4    1.40    0.45
   8   4   0    4.13    0.43
   8  -4   0    4.42    0.28
  -8   4   0    4.80    0.28
   8  -4   0    4.26    0.45
   8   4   0    4.05    0.45
  -8  -4   0    4.28    0.47
  -8   4   0    3.21    0.35
   8  -4   0    3.81    0.37
   8   4   0    4.54    0.40
   8  -4   1    5.19    0.32
   8   4  -1    4.99    0.51
  -8  -4  -1    5.66    0.55
  -8   4   1    5.26    0.34
   8  -4   1    5.16    0.39
   8  -4   1    5.13    0.39
   8   4  -1    4.67    0.51
  -8   4  -1    5.32    0.50
  -8  -4   1    5.36    0.31
   8  -4  -1    5.12    0.50
  -8  -4   1    5.18    0.52
   8  -4  -1    5.87    0.56
   8   4   1    4.25    0.46
   8   4   1    5.36    0.32
  -8   4  -1    5.83    0.40
   8   4   1    5.88    0.53
   8   4  -2   28.93    1.28
   8  -4   2   27.35    1.21
  -8  -4  -2   27.92    1.26
   8   4  -2   28.19    1.33
   8   4  -2   27.00    1.01
   8  -4  -2   27.28    1.29
   8  -4  -2   29.52    1.28
  -8   4  -2   29.66    1.25
  -8  -4   2   29.75    1.25
   8   4   2   29.58    1.28
  -8   4  -2   28.38    1.22
  -8  -4  -3    1.27    0.31
   8  -4   3    1.79    0.39
   8   4  -3    1.92    0.48
   8   4  -3    2.29    0.42
  -8  -4   3    2.01    0.40
   8  -4  -3    3.17    0.52
  -8   4  -3    2.13    0.44
   8  -4  -3    2.40    0.50
   8   4   3    2.23    0.46
  -8   4  -3    2.39    0.43
   8   4  -4    2.49    0.50
  -8  -4  -4    2.07    0.47
   8   4  -4    3.32    0.64
  -8   4  -4    2.83    0.54
   8  -4  -4    2.99    0.62
  -8   4  -4    3.18    0.55
   8  -4  -4    2.10    0.53
   9   4   0    1.55    0.29
   9   4   0    2.28    0.37
   9   4   0    2.35    0.31
  -9  -4   0    2.28    0.36
  -9   4   0    2.58    0.32
   9  -4   0    2.63    0.32
  -9   4   0    2.40    0.23
   9  -4   0    1.68    0.33
   9   4  -1    1.63    0.36
  -9  -4  -1    1.55    0.32
   9   4  -1    1.81    0.34
   9  -4   1    1.34    0.27
  -9   4   1    1.75    0.26
   9   4  -1    1.67    0.24
   9  -4   1    1.70    0.23
   9  -4  -1    2.06    0.39
   9  -4  -1    1.37    0.30
  -9   4  -1    1.42    0.26
   9   4   1    1.49    0.25
  -9  -4   1    2.59    0.39
   9   4   1    1.35    0.30
  -9   4  -1    1.11    0.28
  -9  -4   1    1.59    0.20
   9   4   1    1.30    0.31
   9   4  -2    0.48    0.32
   9   4  -2    1.23    0.33
  -9  -4  -2    1.25    0.34
  -9  -4   2    1.51    0.34
  -9   4  -2    1.13    0.30
   9   4   2    0.96    0.32
   9  -4  -2    1.30    0.35
  -9   4  -2    0.98    0.30
   9  -4  -2    1.27    0.34
   9   4  -3    1.51    0.39
   9   4  -3    1.61    0.45
  -9  -4  -3    1.60    0.41
  -9   4  -3    1.59    0.41
   9  -4  -3    1.30    0.39
   9  -4  -3    1.49    0.45
   9   4   3    1.49    0.42
  -9  -4   3    1.35    0.36
  -9   4  -3    1.61    0.40
   9   4  -4    2.38    0.54
  -9  -4  -4    2.45    0.50
  -9   4  -4    2.55    0.54
   9  -4  -4    1.08    0.46
  -9   4  -4    2.44    0.53
  10   4   0    0.47    0.24
 -10   4   0    0.83    0.23
  10   4   0    0.82    0.30
  10  -4   0    0.91    0.28
  10  -4   0    1.12    0.27
  10   4   0    0.93    0.25
 -10  -4   0    1.05    0.30
 -10  -4  -1    3.96    0.52
  10  -4   1    3.59    0.42
  10   4  -1    4.21    0.55
  10   4  -1    3.81    0.52
 -10   4  -1    4.78    0.52
  10   4   1    3.27    0.46
  10   4   1    3.44    0.46
 -10  -4   1    4.69    0.54
  10  -4  -1    2.60    0.41
  10  -4  -1    2.59    0.45
 -10   4  -1    3.34    0.37
  10   4  -2    2.19    0.44
  10   4  -2    1.96    0.40
 -10  -4  -2    2.24    0.42
 -10   4  -2    2.27    0.40
 -10   4  -2    1.92    0.41
  10   4   2    1.97    0.40
  10  -4  -2    2.60    0.46
  10  -4  -2    1.89    0.43
 -10  -4   2    2.13    0.41
 -10  -4  -3    0.53    0.33
  10   4  -3    0.15    0.26
  10   4  -3    0.58    0.39
 -10   4  -3   -0.05    0.28
  10  -4  -3   -0.16    0.21
 -10  -4   3    0.24    0.26
  10  -4  -3    0.02    0.36
 -10   4  -3   -0.01    0.29
  11   4   0    0.19    0.27
  11  -4   0    0.68    0.24
 -11  -4   0    0.50    0.29
  11  -4   0    0.65    0.29
  11   4   0    0.11    0.22
 -11   4   0    0.60    0.25
 -11  -4  -1   -0.45    0.21
  11   4  -1   -0.10    0.26
  11   4  -1   -0.12    0.26
  11   4  -1   -0.03    0.27
  11  -4   1   -0.23    0.17
  11  -4  -1    0.20    0.26
  11  -4  -1   -0.12    0.22
 -11   4  -1    0.12    0.21
 -11  -4   1   -0.01    0.22
  11   4   1    0.00    0.21
  11   4   1   -0.20    0.25
  11   4  -2    2.01    0.52
 -11  -4  -2    0.97    0.37
  11   4  -2    1.75    0.46
  11   4  -2    2.05    0.48
 -11   4  -2    2.01    0.42
  11  -4  -2    2.05    0.44
  11  -4  -2    2.06    0.44
  11   4   2    1.80    0.41
 -11   4  -2    2.92    0.45
 -11  -4   2    2.80    0.47
  11   4  -3    0.13    0.39
  11   4  -3    0.11    0.27
 -11  -4  -3    0.27    0.33
  11   4  -3    1.10    0.50
  11  -4  -3    0.63    0.33
 -11  -4   3    0.62    0.32
 -11   4  -3    0.20    0.31
 -11   4  -3    0.14    0.31
  11  -4  -3    0.38    0.40
 -12  -4   0    4.98    0.65
  12  -4   0    6.95    0.63
  12   4   0    7.50    0.75
  12  -4   0    7.55    0.71
  12   4   0    6.55    0.73
 -12   4   0    6.67    0.62
  12  -4   1    0.35    0.26
  12   4  -1   -0.15    0.25
  12   4  -1    0.17    0.32
 -12  -4  -1    0.09    0.28
  12   4   1    0.37    0.29
  12   4   1    0.06    0.26
  12  -4  -1   -0.02    0.23
 -12  -4   1    0.40    0.30
 -12   4  -1    0.27    0.25
  12  -4  -1    0.28    0.28
  12   4  -2    0.61    0.38
 -12  -4  -2    0.01    0.31
  12   4  -2    0.71    0.46
  12   4  -2    0.00    0.34
  12  -4  -2    0.26    0.28
  12  -4  -2    0.33    0.33
 -12   4  -2    0.53    0.31
 -12  -4   2    0.23    0.29
 -13  -4   0    0.16    0.30
  13   4   0   -0.03    0.28
  13  -4   0    0.14    0.27
  13   4  -1    4.05    0.61
 -13  -4  -1    2.66    0.54
  13   4  -1    2.76    0.52
 -13   4  -1    2.98    0.49
  13  -4  -1    3.92    0.56
  13  -4  -1    3.87    0.60
 -13  -4   1    3.24    0.55
  13   4   1    4.17    0.60
   0   5   0    0.00    0.07
   0   5   0   -0.03    0.07
   0  -5   0    0.00    0.09
   0  -5   0    0.00    0.07
   0  -5   0   -0.05    0.06
   0  -5   0   -0.04    0.06
   0   5   1   53.84    1.60
   0  -5  -1   52.68    1.60
   0   5   1   52.90    1.70
   0  -5   1   52.56    1.63
   0  -5   1   52.10    1.69
   0   5  -1   55.04    1.65
   0  -5  -1   51.75    1.66
   0   5  -1   50.55    1.70
   0   5  -2    0.00    0.08
   0   5  -2   -0.05    0.14
   0  -5   2    0.01    0.12
   0   5   2   -0.07    0.11
   0  -5  -2    0.05    0.09
   0  -5  -2   -0.03    0.08
   0  -5  -3    0.23    0.13
   0   5  -3    0.19    0.13
   0  -5   3    0.20    0.15
   0  -5  -3    0.40    0.14
   0  -5  -3    0.51    0.17
   0   5  -3    0.26    0.17
   0   5   3    0.45    0.21
   0   5  -4    0.39    0.22
   0  -5   4    0.14    0.23
   0  -5  -4    0.17    0.18
   0  -5  -4   -0.09    0.20
   0   5  -5    4.54    0.66
   0  -5   5    5.70    0.70
   0   5  -5    6.01    0.73
   1   5   0  221.96    6.36
  -1  -5   0  216.42    6.34
  -1  -5   0  223.96    6.36
   1  -5   0  218.65    6.32
  -1   5   0  217.12    6.27
  -1   5   0  217.06    6.34
   1  -5   0  215.85    6.33
   1  -5   0  212.63    6.28
   1  -5   0  216.53    6.35
  -1  -5   0  216.21    6.32
   1   5   0  219.26    6.32
  -1   5   1  112.73    3.37
   1  -5   1  113.06    3.39
   1   5  -1  113.66    3.40
  -1  -5  -1  115.54    3.33
  -1   5   1  112.06    3.23
  -1  -5  -1  115.68    3.32
   1   5  -1  113.61    3.36
   1  -5   1  111.71    3.28
   1  -5  -1  111.52    3.38
  -1   5  -1  110.04    3.40
   1   5   1  113.10    3.32
  -1  -5   1  107.97    3.36
  -1  -5   1  106.94    3.34
   1  -5  -1  113.32    3.23
   1   5   1  111.14    3.40
  -1  -5   1  111.64    3.41
  -1   5   2   23.42    0.89
  -1  -5  -2   23.67    0.82
   1  -5   2   22.15    0.93
   1   5  -2   23.24    0.92
  -1  -5  -2   22.76    0.84
   1   5  -2   22.77    0.85
   1   5   2   22.85    0.93
   1  -5  -2   20.62    0.76
  -1   5  -2   21.79    0.93
  -1  -5   2   22.41    0.90
   1  -5  -2   23.99    0.90
  -1   5  -2   22.32    0.76
   1   5  -3   12.22    0.60
  -1   5   3   11.27    0.65
  -1  -5  -3   13.35    0.52
   1  -5   3   13.34    0.72
  -1  -5  -3   13.32    0.59
  -1  -5  -3   13.27    0.63
   1   5  -3   12.53    0.69
   1  -5  -3   12.55    0.60
  -1  -5   3   13.34    0.70
  -1   5  -3   11.88    0.70
   1   5   3   11.45    0.69
  -1   5  -3   13.04    0.54
   1  -5  -3   12.15    0.57
   1  -5  -3   11.88    0.64
   1   5  -4    0.12    0.18
   1   5  -4    0.38    0.28
  -1  -5  -4    0.45    0.20
   1  -5   4    0.37    0.22
   1   5   4    0.05    0.19
   1  -5  -4    0.32    0.22
   1  -5  -4    0.03    0.18
  -1   5  -4    0.07    0.25
  -1  -5   4    0.06    0.23
   1   5  -5    2.11    0.44
   1  -5   5    2.32    0.46
   1   5  -5    2.58    0.52
  -1   5  -5    3.53    0.57
  -1   5  -5    2.78    0.55
  -1  -5   5    1.51    0.42
  -2   5   0   33.13    1.03
   2  -5   0   33.03    1.13
  -2  -5   0   33.12    1.11
   2   5   0   32.56    1.12
   2   5   0   32.45    1.10
  -2   5   0   32.52    1.09
   2  -5   0   31.76    1.08
   2  -5   0   32.09    1.07
  -2  -5   0   30.52    1.10
   2   5   0   33.41    1.15
  -2  -5  -1    8.21    0.41
   2  -5   1    8.42    0.33
  -2   5   1    9.90    0.42
   2   5  -1    8.82    0.44
   2  -5   1    9.04    0.44
   2   5  -1    9.20    0.44
   2  -5  -1    9.85    0.41
  -2  -5   1    8.94    0.46
   2  -5  -1    8.92    0.40
   2   5   1    7.96    0.45
   2  -5  -1    8.27    0.45
  -2   5  -1    8.46    0.44
  -2  -5   1    8.93    0.42
   2   5   1    9.02    0.42
  -2  -5  -2    7.19    0.33
   2   5  -2    7.51    0.43
   2   5  -2    6.99    0.43
   2  -5   2    6.97    0.47
  -2  -5  -2    7.36    0.41
  -2   5   2    7.01    0.39
   2  -5  -2    7.35    0.30
   2  -5  -2    6.26    0.43
  -2   5  -2    7.54    0.48
   2   5   2    7.28    0.46
  -2   5  -2    7.87    0.28
  -2  -5   2    7.29    0.43
  -2  -5  -3   11.60    0.43
  -2   5   3   10.40    0.59
  -2  -5  -3   10.05    0.57
   2   5  -3   12.18    0.61
   2  -5   3    9.50    0.63
  -2  -5  -3   11.06    0.48
   2   5  -3    9.62    0.60
   2   5   3    9.07    0.63
   2  -5  -3    9.96    0.55
   2  -5  -3   10.50    0.48
  -2   5  -3   10.51    0.42
  -2  -5   3   10.45    0.61
  -2   5  -3    8.90    0.60
   2  -5  -3    9.73    0.61
   2   5  -4    4.04    0.49
   2  -5   4    3.46    0.51
  -2  -5  -4    4.45    0.48
   2   5  -4    3.84    0.44
   2   5   4    3.37    0.52
  -2  -5   4    3.23    0.45
   2  -5  -4    3.61    0.48
  -2   5  -4    3.70    0.51
  -2   5  -4    4.44    0.57
   2  -5  -4    3.34    0.42
   2   5  -5    3.11    0.54
   2  -5   5    2.98    0.58
  -2  -5   5    2.95    0.51
  -2   5  -5    3.22    0.58
  -2   5  -5    2.47    0.48
   3  -5   0  106.53    3.17
  -3  -5   0  104.70    3.24
  -3   5   0  106.95    3.12
  -3  -5   0  107.22    3.22
  -3   5   0  104.66    3.17
   3  -5   0  108.50    3.26
   3   5   0  108.21    3.23
   3   5   0  101.70    3.25
   3  -5   0  108.01    3.17
   3  -5   1   34.67    1.04
   3   5  -1   34.55    1.20
   3  -5   1   35.11    1.21
  -3  -5  -1   34.38    1.20
  -3   5   1   33.83    1.13
   3  -5   1   33.35    1.20
   3   5  -1   36.02    1.23
   3   5   1   33.74    1.24
  -3  -5   1   36.49    1.26
   3  -5  -1   33.76    1.12
  -3  -5   1   34.25    1.17
   3  -5  -1   34.32    1.25
   3  -5  -1   34.41    1.12
  -3   5  -1   34.57    1.22
  -3   5   2   60.06    1.96
   3   5  -2   59.98    2.02
  -3  -5  -2   61.76    2.04
   3   5  -2   61.34    2.05
   3  -5   2   63.33    2.12
   3   5   2   59.54    2.10
  -3   5  -2   58.72    2.09
   3  -5  -2   61.85    1.81
   3  -5  -2   63.99    1.81
  -3   5  -2   64.12    2.08
   3  -5  -2   63.83    2.11
  -3  -5   2   62.89    2.12
  -3  -5   2   62.24    2.01
   3  -5   3    5.78    0.58
  -3   5   3    6.27    0.42
   3   5  -3    6.28    0.48
   3   5  -3    4.84    0.47
  -3  -5  -3    6.09    0.46
   3  -5  -3    5.89    0.52
  -3  -5   3    5.74    0.51
  -3   5  -3    5.52    0.54
   3   5   3    5.55    0.58
  -3   5  -3    5.54    0.55
   3  -5  -3    5.98    0.55
   3  -5  -3    5.77    0.32
   3   5  -4    9.33    0.67
  -3  -5  -4    9.68    0.65
   3  -5   4    6.88    0.74
   3   5  -4   10.57    0.66
   3   5   4    9.12    0.85
  -3   5  -4    8.88    0.80
  -3   5  -4    9.51    0.75
   3  -5  -4    8.90    0.78
  -3  -5   4    8.49    0.63
   3  -5  -4    8.87    0.62
   3   5  -5    1.04    0.37
   3  -5   5    0.76    0.32
  -3  -5  -5    0.73    0.32
  -3   5  -5    1.10    0.41
  -3  -5   5    0.24    0.31
  -3   5  -5    1.18    0.44
   3  -5  -5    1.29    0.45
   4   5   0   24.67    0.96
  -4   5   0   24.60    0.83
   4  -5   0   24.32    0.94
   4  -5   0   25.16    0.86
   4  -5   0   23.95    0.86
   4   5   0   25.33    0.93
  -4  -5   0   24.38    0.95
  -4   5   0   24.45    0.86
   4  -5   1   21.07    0.84
   4   5  -1   22.22    0.83
  -4   5   1   21.40    0.74
   4   5  -1   22.41    0.89
   4  -5   1   20.87    0.83
  -4  -5  -1   22.04    0.86
   4  -5  -1   22.04    0.74
   4  -5  -1   21.80    0.73
  -4  -5   1   21.79    0.80
  -4   5  -1   20.80    0.84
  -4   5  -1   20.05    0.82
   4  -5  -1   21.04    0.90
  -4  -5   1   23.16    0.91
   4   5   1   19.93    0.87
   4  -5   2   20.22    0.88
   4   5  -2   18.14    0.82
   4   5  -2   18.70    0.78
  -4   5   2   19.51    0.71
  -4  -5  -2   18.58    0.81
   4   5   2   16.70    0.85
  -4   5  -2   18.87    0.86
  -4   5  -2   18.03    0.82
  -4  -5   2   20.12    0.89
  -4  -5   2   17.62    0.75
   4  -5  -2   18.68    0.55
   4  -5  -2   18.41    0.87
   4  -5  -2   18.19    0.55
   4   5  -3    1.92    0.31
  -4  -5  -3    1.53    0.27
   4  -5   3    1.45    0.31
   4   5  -3    2.10    0.34
   4  -5  -3    1.35    0.34
  -4   5  -3    1.44    0.34
   4  -5  -3    2.08    0.20
  -4  -5   3    2.03    0.30
   4   5   3    1.95    0.38
   4  -5  -3    1.85    0.32
  -4   5  -3    2.05    0.35
   4   5  -4   10.95    0.72
   4  -5   4   10.19    0.81
   4   5  -4   10.61    0.70
  -4  -5  -4    9.67    0.69
   4  -5  -4   10.70    0.78
  -4   5  -4   11.85    0.80
  -4  -5   4   10.07    0.68
   4  -5  -4    9.20    0.68
   4   5   4    9.99    0.80
  -4   5  -4   10.57    0.74
   5  -5   0    0.94    0.20
   5  -5   0    0.61    0.13
  -5   5   0    0.99    0.16
   5   5   0    1.17    0.22
  -5   5   0    0.60    0.12
   5   5   0    0.64    0.17
   5   5   0    0.72    0.17
  -5  -5   0    0.72    0.19
   5  -5   1   66.41    2.16
  -5  -5  -1   66.42    2.20
   5   5  -1   66.26    2.12
  -5   5   1   67.15    2.00
   5   5  -1   66.99    2.23
   5  -5   1   66.63    2.17
   5  -5   1   66.20    1.97
  -5   5   1   67.13    1.95
   5  -5  -1   65.45    1.99
  -5   5  -1   64.95    2.14
   5  -5  -1   66.64    2.00
   5   5   1   66.79    2.21
   5   5   1   68.75    2.24
  -5  -5   1   65.89    2.22
  -5  -5   1   66.95    2.09
  -5   5  -1   67.90    2.16
   5  -5  -1   67.13    2.25
   5   5  -2    8.70    0.49
  -5  -5  -2    7.77    0.52
   5  -5   2    8.86    0.54
  -5   5   2    8.61    0.37
   5   5  -2    8.14    0.55
   5  -5  -2    7.04    0.53
   5   5   2    8.63    0.58
   5  -5  -2    8.55    0.27
   5  -5  -2    8.38    0.37
  -5  -5   2    8.31    0.53
  -5   5  -2   10.11    0.55
   5  -5  -2    8.43    0.38
  -5  -5   2    7.77    0.43
  -5   5  -2    7.80    0.54
   5   5  -3    0.41    0.23
   5   5  -3    0.70    0.24
   5  -5   3    0.44    0.25
  -5  -5  -3    0.46    0.24
   5   5   3    0.42    0.27
  -5   5  -3    0.54    0.28
   5  -5  -3    0.23    0.25
  -5  -5   3    0.51    0.19
  -5   5  -3    0.58    0.23
  -5  -5  -4    5.83    0.63
   5   5  -4    3.69    0.51
   5  -5   4    3.68    0.58
   5   5  -4    4.41    0.52
   5  -5  -4    4.41    0.62
   5   5   4    3.56    0.58
   5  -5  -4    3.93    0.55
  -5   5  -4    4.03    0.58
  -5   5  -4    3.46    0.55
  -5  -5   4    3.74    0.46
   6  -5   0   12.86    0.65
   6   5   0   12.48    0.66
   6  -5   0   12.96    0.57
   6   5   0   12.23    0.59
  -6  -5   0   13.26    0.65
  -6   5   0   12.96    0.53
   6   5   0   12.08    0.59
   6  -5   0   12.90    0.53
   6   5  -1   13.36    0.61
   6  -5   1   13.17    0.50
  -6   5   1   14.68    0.49
   6   5  -1   13.59    0.72
   6  -5   1   14.31    0.65
   6  -5   1   13.74    0.65
  -6  -5  -1   13.96    0.69
  -6   5   1   13.37    0.50
  -6  -5   1   13.32    0.58
   6   5   1   12.71    0.68
   6  -5  -1   13.17    0.72
  -6  -5   1   14.05    0.71
   6  -5  -1   13.93    0.49
   6  -5  -1   14.20    0.49
  -6   5  -1   15.02    0.66
   6   5   1   14.73    0.72
  -6   5  -1   13.94    0.65
  -6  -5  -2    3.42    0.41
   6  -5   2    2.40    0.36
   6   5  -2    3.35    0.34
   6   5  -2    3.30    0.42
   6  -5  -2    3.27    0.21
   6  -5  -2    2.83    0.18
   6  -5  -2    2.67    0.42
  -6  -5   2    2.02    0.24
  -6  -5   2    3.86    0.45
  -6   5  -2    2.86    0.38
  -6   5  -2    2.98    0.39
   6   5   2    3.37    0.43
  -6  -5  -3    6.32    0.60
   6   5  -3    7.73    0.62
   6   5  -3    7.19    0.50
   6  -5   3    7.41    0.71
  -6   5  -3    6.60    0.65
   6   5   3    7.63    0.62
   6  -5  -3    7.22    0.72
  -6   5  -3    7.42    0.67
  -6  -5   3    7.85    0.59
   6  -5   4    1.62    0.38
   6   5  -4    2.18    0.44
  -6  -5  -4    1.73    0.41
   6   5   4    1.30    0.40
  -6   5  -4    1.08    0.34
   6  -5  -4    1.26    0.44
  -6   5  -4    1.58    0.43
   7   5   0    0.59    0.19
  -7   5   0    0.89    0.16
  -7  -5   0    0.50    0.19
   7  -5   0    0.83    0.19
   7   5   0    0.83    0.22
   7  -5   0    0.59    0.21
   7  -5   0    0.87    0.15
   7   5   0    0.87    0.22
  -7   5   0    0.23    0.10
   7   5  -1    3.66    0.43
   7  -5   1    4.95    0.44
  -7   5   1    4.65    0.17
   7   5  -1    3.99    0.46
   7   5  -1    4.68    0.33
  -7  -5  -1    3.78    0.45
   7  -5   1    3.92    0.24
   7  -5   1    4.63    0.36
  -7   5   1    4.16    0.26
   7  -5  -1    4.07    0.47
   7  -5  -1    3.61    0.40
   7  -5  -1    4.28    0.25
  -7   5  -1    4.64    0.35
   7   5   1    4.62    0.47
   7  -5  -1    4.26    0.20
  -7  -5   1    4.48    0.48
  -7  -5   1    2.63    0.27
  -7   5  -1    4.39    0.41
   7   5   1    4.51    0.45
   7   5  -2    7.49    0.44
   7  -5   2    7.85    0.55
  -7  -5  -2    7.29    0.53
   7   5  -2    6.56    0.63
  -7  -5   2    7.32    0.55
   7  -5  -2    6.10    0.62
  -7  -5   2    6.11    0.38
   7   5   2    6.96    0.66
  -7   5  -2    6.29    0.58
  -7   5  -2    7.05    0.53
   7  -5   3    2.05    0.39
  -7  -5  -3    1.87    0.39
   7   5  -3    2.37    0.43
  -7   5  -3    1.91    0.38
  -7   5  -3    2.05    0.41
   7   5   3    2.44    0.48
   7  -5  -3    2.12    0.41
  -7  -5   3    2.91    0.46
  -7  -5  -4    0.85    0.30
   7  -5   4    0.65    0.36
   7   5  -4    0.37    0.35
  -7   5  -4    0.24    0.34
  -7   5  -4    0.84    0.39
   7  -5  -4    0.73    0.40
   7  -5  -4    0.62    0.35
   8   5   0    0.96    0.21
   8  -5   0    1.16    0.28
   8  -5   0    0.58    0.19
  -8  -5   0    0.51    0.24
   8  -5   0    0.89    0.16
   8   5   0    0.65    0.21
  -8   5   0    0.51    0.16
  -8   5   0    0.73    0.16
   8   5   0    0.76    0.25
   8   5  -1    4.25    0.33
   8   5  -1    3.64    0.47
   8  -5   1    3.73    0.26
   8  -5   1    3.88    0.41
   8   5  -1    3.50    0.47
   8  -5   1    3.58    0.37
  -8  -5  -1    4.03    0.49
  -8   5   1    3.79    0.27
   8  -5  -1    2.98    0.42
   8   5   1    3.35    0.42
  -8   5  -1    4.34    0.44
  -8  -5   1    3.53    0.31
   8   5   1    3.90    0.46
   8  -5  -1    4.27    0.46
  -8  -5   1    2.88    0.41
   8   5   1    3.43    0.29
  -8   5  -1    3.79    0.38
   8  -5   2    3.29    0.43
   8   5  -2    2.85    0.50
  -8  -5  -2    2.70    0.43
   8   5  -2    3.48    0.50
   8   5  -2    4.17    0.36
   8  -5  -2    3.79    0.53
  -8  -5   2    3.88    0.36
   8   5   2    4.29    0.53
   8  -5  -2    3.26    0.45
  -8   5  -2    2.69    0.40
  -8   5  -2    4.06    0.49
  -8  -5   2    3.14    0.45
   8   5  -3    0.20    0.24
   8   5  -3    0.04    0.35
   8  -5   3   -0.07    0.17
  -8  -5  -3   -0.04    0.18
  -8   5  -3    0.27    0.27
   8   5   3    0.50    0.34
   8  -5  -3    0.07    0.21
  -8  -5   3    0.50    0.29
   8  -5  -3    0.48    0.34
  -8   5  -3    0.23    0.28
  -8  -5  -4    0.95    0.39
   8   5  -4   -0.06    0.39
   8   5  -4    1.23    0.43
  -8   5  -4    0.41    0.36
  -8   5  -4    1.18    0.44
   8  -5  -4    0.78    0.45
   8  -5  -4    0.70    0.43
  -9  -5   0    6.93    0.64
  -9   5   0    6.29    0.35
   9   5   0    6.66    0.45
  -9   5   0    6.53    0.43
   9   5   0    5.75    0.57
   9  -5   0    5.64    0.44
   9  -5   0    6.22    0.58
   9   5  -1    7.42    0.69
   9   5  -1    8.48    0.46
   9   5  -1    7.19    0.67
   9  -5   1    7.05    0.40
   9  -5   1    7.25    0.50
  -9   5   1    7.26    0.42
  -9  -5  -1    6.66    0.65
   9  -5   1    6.66    0.50
   9   5   1    5.78    0.56
  -9  -5   1    7.50    0.41
   9  -5  -1    6.59    0.65
   9   5   1    7.71    0.58
  -9  -5   1    6.93    0.65
  -9   5  -1    7.20    0.52
   9  -5  -1    7.62    0.55
  -9   5  -1    7.63    0.49
  -9  -5  -2    2.86    0.47
   9   5  -2    2.94    0.53
   9   5  -2    2.50    0.44
   9  -5   2    3.05    0.43
  -9   5  -2    3.05    0.45
   9  -5  -2    2.78    0.45
   9  -5  -2    2.88    0.47
  -9  -5   2    3.14    0.48
   9   5   2    2.79    0.47
  -9   5  -2    3.24    0.43
   9   5  -3    3.97    0.65
   9   5  -3    3.81    0.57
   9  -5   3    4.36    0.58
  -9  -5  -3    3.53    0.56
   9  -5  -3    2.90    0.56
  -9   5  -3    2.89    0.51
  -9   5  -3    3.36    0.52
   9  -5  -3    3.01    0.53
  -9  -5   3    4.31    0.57
   9   5   3    3.93    0.62
  10  -5   0    2.11    0.33
  10  -5   0    3.01    0.45
  10   5   0    2.17    0.35
  10   5   0    2.22    0.42
  10   5   0    2.53    0.36
 -10  -5   0    2.43    0.41
 -10   5   0    2.59    0.34
  10   5  -1    4.49    0.58
  10  -5   1    4.45    0.49
  10   5  -1    3.76    0.55
 -10  -5  -1    4.08    0.55
 -10  -5   1    3.79    0.53
  10  -5  -1    3.74    0.52
  10   5   1    4.44    0.51
  10  -5  -1    4.58    0.51
  10   5   1    4.36    0.54
 -10   5  -1    3.52    0.45
 -10  -5  -2    4.79    0.60
  10   5  -2    5.42    0.68
  10  -5   2    5.22    0.58
  10   5  -2    5.28    0.65
 -10   5  -2    4.28    0.51
 -10   5  -2    3.95    0.54
  10   5   2    5.13    0.59
  10  -5  -2    4.91    0.58
  10  -5  -2    5.06    0.64
 -10  -5   2    4.27    0.57
  10   5  -3    0.50    0.42
 -10  -5  -3    0.31    0.32
  10   5  -3    0.30    0.29
 -10   5  -3    0.73    0.34
  10  -5  -3    0.45    0.32
 -10  -5   3    0.17    0.25
 -10   5  -3    0.48    0.34
  10  -5  -3    0.04    0.32
  10   5   3    0.09    0.26
 -11  -5   0   21.15    1.13
  11   5   0   21.86    1.13
  11  -5   0   23.00    1.01
  11   5   0   21.75    1.03
 -11   5   0   21.10    0.98
  11   5   0   20.66    0.98
  11  -5   0   22.76    1.12
  11   5  -1    1.90    0.44
 -11  -5  -1    2.27    0.46
  11  -5   1    3.08    0.45
  11   5  -1    1.64    0.44
  11   5  -1    3.02    0.49
  11   5   1    2.92    0.45
  11   5   1    2.67    0.46
  11  -5  -1    2.73    0.48
 -11   5  -1    2.56    0.41
  11  -5  -1    2.07    0.40
 -11  -5   1    2.10    0.40
  11   5  -2    3.28    0.59
  11   5  -2    3.51    0.56
 -11  -5  -2    3.03    0.53
 -11   5  -2    3.51    0.46
  11  -5  -2    3.39    0.54
  11  -5  -2    2.53    0.52
 -11  -5   2    2.69    0.50
 -11   5  -2    2.52    0.46
  11   5   2    2.91    0.52
  11   5  -3    2.66    0.64
 -11  -5  -3    2.83    0.55
  11   5  -3    2.78    0.56
  11  -5  -3    4.02    0.64
 -11   5  -3    2.98    0.58
 -11  -5   3    3.43    0.55
  11  -5  -3    3.99    0.69
 -11   5  -3    3.33    0.55
  12   5   0    1.74    0.43
  12  -5   0    1.66    0.40
 -12  -5   0    1.99    0.45
 -12  -5  -1    1.08    0.40
  12  -5   1    1.48    0.35
  12   5  -1    2.21    0.50
  12   5  -1    1.53    0.41
 -12  -5   1    2.64    0.49
  12   5   1    2.38    0.47
 -12   5  -1    1.67    0.40
  12  -5  -1    1.90    0.40
  12  -5  -1    1.61    0.39
  12   5   1    2.05    0.40
 -12  -5  -2    0.23    0.35
  12   5  -2    0.75    0.48
  12   5  -2    1.19    0.40
  12   5  -2    0.98    0.46
 -12   5  -2    0.54    0.33
  12  -5  -2    0.80    0.35
  12   5   2    0.73    0.36
 -12  -5   2    0.41    0.32
  12  -5  -2    0.80    0.41
  13  -5   0    1.07    0.36
 -13  -5   0    0.78    0.40
  13   5   0    0.66    0.39
  13   5  -1    0.38    0.39
  13   5  -1   -0.09    0.31
 -13  -5  -1    0.13    0.27
 -13   5  -1    0.27    0.26
  13  -5  -1    0.02    0.31
  13   5   1    0.38    0.37
  13  -5  -1    0.40    0.35
 -13  -5   1    0.24    0.31
   0  -6   0  242.03    6.90
   0  -6   0  234.49    6.90
   0   6   0  235.82    6.91
   0   6   0  234.64    6.84
   0  -6   0  240.79    6.90
   0  -6   0  230.21    6.84
   0  -6  -1    0.09    0.07
   0   6   1   -0.01    0.08
   0   6  -1    0.04    0.10
   0   6  -1    0.20    0.11
   0  -6   1    0.07    0.10
   0  -6  -1   -0.01    0.08
   0   6   1   -0.10    0.05
   0  -6   1    0.05    0.08
   0   6   2   27.60    0.96
   0   6  -2   29.29    0.99
   0  -6  -2   27.22    1.03
   0  -6   2   27.34    1.10
   0  -6  -2   30.01    0.98
   0  -6   2   28.76    0.99
   0   6   2   27.70    1.10
   0   6  -2   28.85    1.12
   0   6  -3    0.22    0.21
   0  -6  -3   -0.04    0.13
   0  -6  -3    0.05    0.13
   0   6  -3    0.01    0.13
   0   6   3   -0.13    0.16
   0  -6   3   -0.09    0.17
   0   6   4   22.76    1.13
   0   6  -4   22.77    1.13
   0  -6  -4   20.67    0.94
   0  -6   4   21.62    1.13
   0  -6  -4   23.06    1.00
   0   6  -5    0.15    0.27
   0   6  -5    0.28    0.27
   0  -6   5   -0.16    0.27
  -1   6   0    0.09    0.08
  -1   6   0    0.21    0.08
  -1  -6   0    0.03    0.09
   1  -6   0    0.10    0.08
   1  -6   0    0.18    0.08
  -1  -6   0    0.10    0.11
   1   6   0    0.12    0.10
   1   6   0    0.02    0.09
   1  -6   0    0.40    0.12
   1   6  -1   47.83    1.62
  -1   6   1   47.51    1.44
   1  -6   1   48.35    1.51
  -1  -6  -1   48.02    1.53
  -1  -6  -1   49.26    1.54
   1  -6   1   47.54    1.60
   1   6  -1   50.17    1.58
  -1   6   1   49.50    1.59
  -1   6  -1   47.54    1.62
   1  -6  -1   47.68    1.60
   1  -6  -1   47.53    1.45
   1   6   1   47.29    1.62
   1   6   1   48.37    1.53
  -1  -6   1   48.34    1.63
  -1  -6   1   48.55    1.59
  -1  -6   1   48.73    1.63
  -1  -6  -2   19.90    0.74
   1  -6   2   18.01    0.83
  -1   6   2   19.23    0.81
   1  -6   2   19.72    0.69
   1   6  -2   19.08    0.76
  -1  -6  -2   19.19    0.75
   1   6  -2   19.47    0.84
   1  -6  -2   20.37    0.67
   1   6   2   18.66    0.83
  -1   6  -2   17.58    0.83
   1  -6  -2   18.29    0.79
  -1   6  -2   20.58    0.70
  -1  -6   2   17.96    0.81
  -1  -6  -3   22.29    0.91
   1  -6   3   20.96    1.02
   1   6  -3   22.29    1.01
  -1   6   3   21.18    0.97
   1   6  -3   22.57    0.91
  -1  -6  -3   22.13    0.87
  -1   6  -3   22.29    1.02
  -1   6  -3   23.39    0.82
   1  -6  -3   21.15    0.94
  -1  -6   3   21.07    1.00
   1   6   3   23.69    1.05
   1  -6  -3   22.37    0.84
  -1   6   4    4.35    0.54
   1   6  -4    4.69    0.45
   1   6  -4    4.77    0.57
   1  -6   4    4.69    0.59
  -1  -6  -4    5.19    0.50
   1   6   4    4.08    0.57
  -1  -6   4    4.76    0.56
   1  -6  -4    5.66    0.56
  -1   6  -4    4.27    0.57
   1   6  -5    4.84    0.65
  -1   6  -5    4.63    0.67
  -1  -6   5    4.93    0.63
  -1   6  -5    5.22    0.71
   2  -6   0   75.58    2.36
  -2   6   0   76.28    2.30
  -2  -6   0   74.00    2.38
  -2   6   0   77.11    2.38
   2   6   0   77.00    2.41
   2   6   0   76.01    2.43
  -2  -6   0   79.24    2.40
   2  -6   0   76.76    2.41
   2  -6   1   66.95    2.16
   2   6  -1   67.10    2.17
  -2   6   1   66.71    2.12
   2  -6   1   69.15    2.04
  -2  -6  -1   69.23    2.13
   2   6  -1   71.36    2.18
  -2   6  -1   65.37    2.17
   2   6   1   66.03    2.19
  -2  -6   1   66.73    2.20
   2  -6  -1   67.10    2.11
  -2  -6   1   65.58    2.14
   2  -6  -1   70.29    2.20
   2   6  -2    8.01    0.45
  -2  -6  -2    7.41    0.42
  -2   6   2    8.61    0.46
   2  -6   2    7.44    0.48
  -2  -6  -2    7.64    0.36
   2   6  -2    7.76    0.48
   2  -6  -2    7.73    0.48
   2   6   2    7.77    0.50
   2  -6  -2    8.11    0.30
  -2  -6   2    8.60    0.47
  -2   6  -2    7.34    0.48
   2  -6   3    1.64    0.32
  -2   6   3    1.79    0.31
  -2  -6  -3    2.47    0.25
   2   6  -3    2.63    0.35
   2   6  -3    2.22    0.32
  -2  -6  -3    2.58    0.33
   2  -6  -3    2.11    0.33
  -2  -6   3    2.48    0.34
   2  -6  -3    2.39    0.24
  -2   6  -3    2.36    0.39
  -2   6  -3    2.44    0.19
   2   6   3    1.97    0.36
   2  -6   4    4.32    0.56
   2   6  -4    4.45    0.55
  -2  -6  -4    4.67    0.49
   2   6  -4    3.99    0.46
  -2  -6   4    4.01    0.51
  -2   6  -4    3.31    0.51
  -2   6  -4    3.31    0.52
   2  -6  -4    4.57    0.51
   2   6   4    3.93    0.57
   2  -6   5    2.41    0.49
   2   6  -5    4.13    0.61
  -2   6  -5    2.78    0.57
  -2   6  -5    3.29    0.59
  -2  -6   5    3.33    0.54
   3  -6   0   43.95    1.43
   3   6   0   44.33    1.53
  -3  -6   0   43.97    1.49
   3   6   0   44.63    1.50
  -3   6   0   43.30    1.38
   3  -6   0   43.45    1.51
  -3  -6   0   44.24    1.48
  -3   6   0   43.82    1.45
   3  -6   1   73.77    2.32
   3   6  -1   74.95    2.33
   3   6  -1   74.41    2.35
  -3  -6  -1   70.66    2.30
  -3   6   1   73.62    2.25
   3  -6   1   71.78    2.16
   3  -6   1   73.30    2.33
   3   6   1   71.67    2.36
  -3  -6   1   69.90    2.28
   3   6   1   70.54    2.10
   3  -6  -1   72.61    2.36
   3  -6  -1   74.53    2.24
  -3  -6   1   72.80    2.36
  -3   6  -1   73.73    2.33
   3   6  -2   12.74    0.64
   3   6  -2   12.68    0.63
   3  -6   2   13.13    0.69
  -3  -6  -2   12.43    0.61
  -3   6   2   12.73    0.57
  -3  -6   2   12.78    0.60
   3  -6  -2   13.01    0.68
  -3   6  -2   11.35    0.65
  -3  -6   2   13.60    0.69
   3   6   2   12.06    0.67
   3  -6   3    0.54    0.26
  -3   6   3    0.03    0.15
   3   6  -3   -0.06    0.17
  -3  -6  -3    0.02    0.17
   3   6  -3    0.28    0.19
  -3   6  -3    0.30    0.19
   3  -6  -3    0.07    0.19
   3   6   3   -0.04    0.22
   3  -6  -3    0.12    0.10
  -3   6  -3    0.09    0.22
  -3  -6   3    0.37    0.19
   3   6  -4    1.10    0.30
  -3  -6  -4    0.86    0.29
   3   6  -4    0.73    0.30
   3  -6   4    0.81    0.28
   3   6   4    0.71    0.33
  -3   6  -4    1.02    0.36
   3  -6  -4    0.40    0.28
  -3  -6   4    0.42    0.25
  -3   6  -4    1.09    0.37
  -4  -6   0   35.56    1.27
   4  -6   0   34.90    1.31
   4   6   0   38.77    1.30
  -4   6   0   37.78    1.17
   4  -6   0   35.54    1.21
  -4   6   0   36.41    1.23
  -4  -6   0   36.78    1.31
   4   6   0   34.08    1.32
   4   6  -1    4.64    0.38
   4  -6   1    5.20    0.35
  -4  -6  -1    4.74    0.34
   4   6  -1    4.81    0.35
   4  -6   1    5.08    0.36
  -4   6   1    4.78    0.29
  -4  -6   1    5.20    0.33
   4  -6  -1    5.26    0.29
   4   6   1    5.31    0.39
   4  -6  -1    4.89    0.28
  -4   6  -1    4.79    0.35
  -4   6  -1    4.88    0.33
   4  -6  -1    5.09    0.45
  -4  -6   1    5.11    0.39
   4   6  -2    0.66    0.21
   4   6  -2    0.51    0.19
   4  -6   2    0.33    0.21
  -4  -6  -2    0.52    0.19
  -4   6   2    0.57    0.14
  -4   6  -2    0.47    0.21
   4   6   2    0.67    0.23
  -4  -6   2    0.49    0.16
  -4   6  -2    0.30    0.18
  -4  -6   2    0.46    0.20
   4  -6  -2    0.35    0.21
  -4   6   3    5.63    0.40
   4  -6   3    5.33    0.56
   4   6  -3    5.18    0.52
  -4  -6  -3    5.87    0.54
   4   6  -3    6.17    0.54
  -4   6  -3    5.27    0.54
  -4  -6   3    5.94    0.51
  -4   6  -3    6.22    0.61
   4   6   3    5.42    0.61
   4  -6  -3    4.83    0.55
   4   6  -4    0.18    0.25
  -4  -6  -4    0.08    0.22
   4  -6   4    0.13    0.22
   4   6  -4   -0.01    0.24
   4  -6  -4    0.18    0.29
  -4  -6   4   -0.14    0.18
  -4   6  -4    0.12    0.24
  -4   6  -4    0.12    0.21
   4   6   4    0.28    0.25
  -5   6   0    0.25    0.10
   5   6   0    0.36    0.15
  -5  -6   0    0.42    0.18
  -5   6   0    0.22    0.12
   5  -6   0    0.30    0.13
   5  -6   0    0.52    0.13
  -5  -6   0    0.46    0.15
   5   6   0    0.18    0.12
   5   6  -1    9.92    0.59
  -5  -6  -1   10.64    0.56
   5  -6   1   10.07    0.54
   5  -6   1    9.99    0.38
   5  -6   1    9.78    0.53
  -5   6   1   10.57    0.44
   5   6  -1    9.88    0.52
   5  -6  -1   10.37    0.59
   5  -6  -1   10.49    0.43
  -5   6  -1   10.52    0.52
  -5  -6   1   10.21    0.50
  -5  -6   1   10.40    0.59
   5  -6  -1    9.65    0.42
   5   6   1    8.76    0.55
  -5   6  -1   10.81    0.55
  -5   6   2   44.59    1.40
   5   6  -2   42.17    1.52
   5   6  -2   45.98    1.64
   5  -6   2   44.34    1.62
  -5  -6  -2   39.22    1.55
  -5   6  -2   40.56    1.59
  -5  -6   2   42.42    1.63
   5  -6  -2   43.83    1.39
  -5   6  -2   42.42    1.59
   5  -6  -2   41.62    1.63
  -5  -6   2   42.00    1.48
   5   6   2   44.49    1.66
   5  -6   3    2.74    0.45
  -5  -6  -3    3.06    0.42
   5   6  -3    3.30    0.40
   5   6  -3    3.10    0.44
   5  -6  -3    2.48    0.40
   5   6   3    2.76    0.46
  -5   6  -3    2.87    0.42
  -5   6  -3    3.18    0.48
  -5  -6   3    3.59    0.40
   5  -6   4    0.83    0.31
   5   6  -4    0.30    0.30
  -5  -6  -4    0.68    0.29
   5   6  -4    0.60    0.31
   5  -6  -4    0.79    0.38
   5   6   4    0.51    0.33
  -5   6  -4    0.83    0.36
  -5   6  -4    0.28    0.30
  -5  -6   4    0.76    0.29
  -6  -6   0    2.12    0.27
   6   6   0    1.97    0.28
  -6  -6   0    1.41    0.26
   6  -6   0    2.02    0.30
  -6   6   0    2.05    0.23
  -6   6   0    2.29    0.24
   6  -6   0    2.04    0.23
   6   6   0    2.09    0.29
   6   6   0    2.57    0.35
  -6   6   1    8.40    0.31
   6  -6   1    7.28    0.47
  -6  -6  -1    8.38    0.54
   6  -6   1    8.20    0.34
  -6   6   1    7.98    0.35
   6  -6   1    8.00    0.48
   6   6  -1    7.21    0.44
   6   6  -1    7.03    0.53
  -6  -6   1    7.29    0.42
   6  -6  -1    8.33    0.35
   6   6   1    7.53    0.53
  -6   6  -1    8.66    0.50
   6  -6  -1    7.97    0.35
  -6  -6   1    8.29    0.53
  -6   6  -1    8.18    0.47
   6   6   1    8.75    0.54
   6  -6  -1    6.98    0.53
  -6  -6  -2    0.52    0.19
  -6   6   2    0.62    0.11
   6   6  -2    0.68    0.27
   6  -6   2    1.00    0.26
   6   6  -2    0.55    0.22
  -6   6  -2    0.22    0.21
  -6  -6   2    0.74    0.18
   6   6   2    0.49    0.22
  -6   6  -2    0.40    0.22
   6  -6  -2    0.60    0.12
   6  -6  -2    0.63    0.22
  -6  -6   2    0.64    0.26
   6   6  -3    2.15    0.39
   6  -6   3    1.68    0.38
   6   6  -3    1.99    0.33
  -6  -6  -3    1.91    0.38
  -6   6  -3    1.70    0.35
  -6  -6   3    1.57    0.37
   6  -6  -3    1.91    0.39
  -6   6  -3    2.41    0.40
   6   6   3    2.29    0.45
  -6  -6   3    2.16    0.31
   6   6  -4    1.69    0.44
   6  -6   4    1.57    0.43
  -6  -6  -4    1.84    0.41
   6   6   4    1.60    0.46
  -6   6  -4    1.94    0.43
   6  -6  -4    1.84    0.47
  -6   6  -4    1.79    0.45
  -7   6   0   10.19    0.50
   7   6   0   10.77    0.64
   7  -6   0   10.30    0.61
  -7   6   0   11.71    0.51
   7   6   0   10.63    0.58
   7  -6   0   11.06    0.55
   7  -6   0   11.90    0.52
  -7  -6   0   11.76    0.66
  -7  -6   0   10.29    0.56
   7   6   0   10.34    0.58
   7   6  -1    5.85    0.39
  -7   6   1    5.47    0.26
  -7   6   1    5.74    0.28
   7   6  -1    4.23    0.49
   7  -6   1    4.89    0.28
   7  -6   1    4.89    0.43
   7   6  -1    4.79    0.51
  -7  -6  -1    5.68    0.52
   7  -6   1    5.43    0.49
  -7   6  -1    5.41    0.41
   7   6   1    5.23    0.52
  -7  -6   1    5.60    0.36
   7   6   1    5.25    0.51
   7  -6  -1    5.52    0.27
  -7  -6   1    6.58    0.58
  -7   6  -1    6.09    0.42
   7  -6  -1    5.48    0.55
  -7  -6  -2    1.29    0.28
   7   6  -2    1.47    0.27
   7   6  -2    1.26    0.31
   7  -6   2    1.80    0.34
   7  -6  -2    1.28    0.35
  -7   6  -2    1.22    0.30
  -7   6  -2    1.57    0.32
  -7  -6   2    1.14    0.28
   7   6   2    1.34    0.34
  -7  -6   2    0.81    0.19
   7  -6   3    3.84    0.54
  -7  -6  -3    3.56    0.51
   7   6  -3    3.95    0.45
   7   6  -3    3.90    0.55
  -7  -6   3    4.45    0.58
   7   6   3    3.90    0.55
  -7   6  -3    4.97    0.57
   7  -6  -3    3.42    0.54
  -7   6  -3    4.51    0.57
   7  -6   4    1.42    0.39
  -7  -6  -4    1.93    0.44
   7   6  -4    2.94    0.55
  -7   6  -4    2.35    0.51
   7  -6  -4    1.20    0.45
   7  -6  -4    1.61    0.49
  -7   6  -4    2.14    0.48
   7   6   4    2.45    0.55
   8  -6   0    2.85    0.28
  -8  -6   0    3.19    0.36
   8  -6   0    2.28    0.30
   8   6   0    2.56    0.38
  -8   6   0    3.43    0.30
  -8  -6   0    2.47    0.40
   8  -6   0    3.79    0.46
   8   6   0    3.31    0.39
   8   6   0    3.04    0.39
   8  -6   1    4.88    0.29
   8  -6   1    6.32    0.54
   8   6  -1    4.56    0.54
   8   6  -1    4.75    0.54
  -8   6   1    4.60    0.29
  -8  -6  -1    3.91    0.50
   8  -6   1    4.44    0.42
   8   6  -1    5.22    0.39
   8  -6  -1    4.94    0.50
   8   6   1    5.14    0.51
  -8   6  -1    5.19    0.42
  -8   6  -1    4.41    0.45
  -8  -6   1    4.04    0.50
   8   6   1    5.17    0.55
   8  -6  -1    3.89    0.50
  -8  -6  -2    7.32    0.70
   8  -6   2    7.72    0.59
   8   6  -2    7.82    0.48
   8   6  -2    7.39    0.71
   8   6  -2    5.51    0.69
  -8  -6   2    9.28    0.47
   8   6   2    8.59    0.63
  -8   6  -2    8.46    0.61
   8  -6  -2    9.08    0.81
   8  -6  -2    9.05    0.66
  -8   6  -2    7.84    0.58
  -8  -6   2    8.01    0.60
   8   6  -3    0.26    0.32
  -8  -6  -3   -0.19    0.23
   8  -6   3    0.14    0.26
  -8   6  -3    0.16    0.25
  -8  -6   3    0.78    0.32
   8  -6  -3   -0.11    0.25
   8  -6  -3    0.12    0.23
  -8   6  -3    0.29    0.27
   8   6   3    0.58    0.35
   8   6  -4   -0.04    0.36
  -8  -6  -4    0.33    0.32
   8  -6   4    0.44    0.35
   8   6   4    0.18    0.31
  -8   6  -4   -0.27    0.28
   8  -6  -4    0.31    0.43
   8  -6  -4   -0.08    0.36
  -8   6  -4    0.38    0.35
   9  -6   0    4.40    0.51
   9   6   0    4.16    0.51
   9  -6   0    3.43    0.40
  -9  -6   0    4.58    0.53
  -9   6   0    4.37    0.32
   9  -6   0    4.02    0.31
  -9  -6   0    3.32    0.37
   9   6   0    4.86    0.51
   9   6   0    3.86    0.43
   9   6  -1    7.79    0.48
   9  -6   1    6.44    0.59
   9   6  -1    7.03    0.69
   9  -6   1    6.48    0.49
  -9  -6  -1    7.49    0.70
   9   6  -1    7.03    0.68
  -9  -6   1    7.69    0.57
  -9   6  -1    7.07    0.51
   9  -6  -1    6.78    0.53
   9   6   1    7.50    0.68
  -9   6  -1    6.66    0.46
  -9  -6   1    6.33    0.41
   9  -6  -1    6.76    0.67
   9   6   1    6.88    0.63
   9   6  -2    0.34    0.25
   9   6  -2    0.45    0.29
  -9  -6  -2    0.01    0.27
   9  -6   2    0.62    0.27
  -9   6  -2    0.26    0.23
  -9  -6   2    0.76    0.30
   9   6   2    0.53    0.29
   9  -6  -2    0.55    0.28
  -9   6  -2    0.57    0.28
   9  -6  -2    0.30    0.31
   9  -6   3    4.62    0.60
  -9  -6  -3    4.53    0.62
   9   6  -3    4.88    0.64
   9   6  -3    3.86    0.67
   9   6   3    4.45    0.65
   9  -6  -3    3.55    0.61
  -9   6  -3    4.49    0.58
   9  -6  -3    3.65    0.56
  -9   6  -3    3.84    0.58
  -9  -6   3    4.17    0.60
 -10  -6   0    5.48    0.62
 -10  -6   0    4.90    0.44
  10   6   0    4.02    0.43
  10  -6   0    4.98    0.56
  10   6   0    4.95    0.59
  10  -6   0    3.61    0.42
  10   6  -1    3.91    0.54
  10   6  -1    3.14    0.51
  10  -6   1    3.47    0.47
  10  -6   1    2.98    0.38
 -10  -6  -1    4.41    0.59
  10   6   1    3.04    0.49
  10   6   1    3.60    0.48
 -10   6  -1    4.20    0.43
 -10  -6   1    3.85    0.55
  10  -6  -1    3.83    0.48
  10  -6  -1    3.43    0.53
 -10   6  -1    3.72    0.46
 -10  -6  -2    1.60    0.41
  10  -6   2    1.56    0.34
  10   6  -2    1.92    0.49
  10   6  -2    1.34    0.37
  10   6   2    1.68    0.40
 -10  -6   2    1.33    0.37
 -10   6  -2    2.81    0.41
  10  -6  -2    1.67    0.41
 -10   6  -2    2.00    0.41
  10  -6  -2    1.73    0.41
 -10  -6  -3    0.35    0.32
  10   6  -3    0.95    0.48
  10   6  -3    0.64    0.42
 -10   6  -3    0.76    0.34
  10  -6  -3    0.41    0.35
  10   6   3    0.82    0.41
 -10   6  -3    0.78    0.32
  10  -6  -3    0.22    0.37
 -10  -6   3    0.39    0.30
  11  -6   0    0.06    0.21
  11   6   0    0.14    0.22
  11   6   0    0.05    0.22
  11   6   0    0.11    0.28
  11  -6   0   -0.01    0.24
 -11  -6   0   -0.11    0.20
  11   6  -1    3.11    0.54
  11   6  -1    3.53    0.60
  11  -6   1    3.32    0.47
 -11  -6  -1    4.31    0.57
  11   6   1    2.50    0.47
  11   6   1    3.92    0.53
 -11   6  -1    3.48    0.46
 -11  -6   1    3.34    0.52
  11  -6  -1    3.10    0.47
  11  -6  -1    3.64    0.54
 -11  -6  -2    1.48    0.44
  11   6  -2    2.42    0.52
  11   6  -2    1.77    0.50
  11   6   2    3.18    0.56
 -11   6  -2    2.80    0.42
  11  -6  -2    2.69    0.55
  11  -6  -2    1.82    0.43
 -11   6  -2    2.28    0.44
 -11  -6   2    2.23    0.47
  12  -6   0    2.02    0.45
  12   6   0    1.28    0.42
 -12  -6   0    1.20    0.41
  12   6  -1    3.65    0.59
  12   6  -1    5.48    0.74
 -12  -6  -1    2.52    0.53
  12  -6   1    4.76    0.57
  12  -6  -1    3.73    0.60
  12   6   1    4.08    0.55
 -12   6  -1    4.07    0.53
  12  -6  -1    5.31    0.61
 -12  -6   1    3.22    0.54
  12   6   1    4.26    0.60
 -12  -6  -2    2.67    0.53
  12   6  -2    3.00    0.63
  12   6  -2    3.64    0.65
  12  -6  -2    2.63    0.55
 -12   6  -2    3.32    0.55
  12  -6  -2    3.09    0.54
  12   6   2    3.06    0.55
 -12  -6   2    2.90    0.55
 -13  -6   0    0.25    0.35
  13   6   0    0.42    0.37
  13  -6   0    0.01    0.29
  13   6  -1    7.34    0.84
 -13  -6  -1    6.45    0.81
  13  -6  -1    7.32    0.74
  13   6   1    6.46    0.75
  13  -6  -1    7.00    0.82
 -13  -6   1    7.33    0.80
   0  -7   0    0.02    0.07
   0   7   0   -0.04    0.08
   0  -7   0    0.07    0.11
   0   7   0   -0.24    0.09
   0  -7   0   -0.07    0.09
   0   7   1  310.57    8.90
   0  -7   1  312.77    8.96
   0  -7   1  306.03    9.02
   0   7  -1  309.43    9.06
   0   7   1  312.92    9.05
   0   7  -1  312.24    8.98
   0  -7  -1  307.94    9.00
   0  -7  -1  304.86    8.90
   0  -7   2    0.14    0.15
   0   7  -2   -0.02    0.10
   0   7   2   -0.03    0.08
   0   7  -2   -0.01    0.16
   0   7   2    0.11    0.14
   0  -7  -2    0.11    0.10
   0  -7  -2    0.01    0.11
   0  -7  -3   23.82    0.91
   0   7  -3   24.31    1.09
   0   7  -3   24.33    0.92
   0   7   3   22.17    1.05
   0  -7   3   23.63    1.08
   0  -7  -3   23.25    0.96
   0   7   4    0.22    0.25
   0   7  -4    0.01    0.27
   0  -7   4    0.19    0.20
  -1   7   0   23.43    0.79
   1  -7   0   21.76    0.79
  -1   7   0   21.85    0.86
   1  -7   0   22.38    0.87
  -1  -7   0   21.43    0.82
   1   7   0   22.03    0.88
  -1  -7   0   21.82    0.86
   1  -7   0   22.16    0.84
   1   7  -1   47.24    1.59
  -1   7   1   47.89    1.45
   1  -7   1   48.65    1.62
   1  -7   1   49.02    1.53
   1   7  -1   46.65    1.63
  -1   7   1   46.59    1.60
  -1  -7  -1   48.73    1.56
  -1  -7  -1   46.12    1.53
   1  -7  -1   48.93    1.62
  -1   7  -1   47.79    1.63
   1   7   1   48.12    1.53
  -1  -7   1   45.06    1.60
  -1  -7   1   48.82    1.64
   1  -7  -1   45.67    1.45
   1  -7  -1   48.52    1.59
   1   7   1   48.42    1.64
  -1   7   2   38.54    1.41
   1  -7   2   39.22    1.46
   1   7  -2   39.57    1.36
  -1  -7  -2   39.94    1.33
  -1  -7  -2   39.43    1.33
   1  -7   2   38.31    1.26
   1   7  -2   40.05    1.46
  -1   7  -2   39.20    1.28
   1  -7  -2   39.06    1.40
   1   7   2   35.85    1.43
   1  -7  -2   40.74    1.24
  -1  -7   2   39.50    1.43
  -1   7  -2   38.13    1.46
   1  -7   3    4.85    0.52
  -1   7   3    5.59    0.53
  -1  -7  -3    5.32    0.37
   1   7  -3    5.40    0.53
   1   7  -3    5.57    0.41
  -1  -7  -3    4.70    0.36
  -1  -7   3    4.88    0.49
   1  -7  -3    4.92    0.46
   1   7   3    5.32    0.56
   1  -7  -3    5.31    0.33
  -1   7  -3    5.14    0.33
  -1   7  -3    4.00    0.48
  -1   7   4   15.41    0.87
   1   7  -4   14.70    0.88
  -1  -7  -4   13.74    0.75
   1  -7   4   14.59    0.92
   1  -7  -4   15.53    0.82
   1   7   4   12.80    0.88
  -1  -7   4   15.13    0.90
  -1   7  -4   12.78    0.84
  -2  -7   0   48.16    1.65
   2  -7   0   50.37    1.69
   2   7   0   50.96    1.70
   2  -7   0   49.18    1.63
   2   7   0   49.25    1.70
  -2   7   0   51.14    1.57
  -2  -7   0   50.95    1.68
  -2   7   0   49.54    1.66
  -2   7   1    9.45    0.48
  -2  -7  -1    8.93    0.46
  -2   7   1    9.63    0.31
   2   7  -1    9.07    0.49
   2   7  -1    9.92    0.53
   2  -7   1    9.12    0.48
   2  -7   1    9.27    0.40
   2  -7  -1    8.54    0.50
   2   7   1    8.76    0.50
   2  -7  -1    8.91    0.46
  -2  -7   1   10.25    0.50
  -2  -7   1   10.56    0.53
  -2   7  -1    9.40    0.50
   2   7  -2   27.02    1.11
   2   7  -2   27.18    1.06
   2  -7   2   27.28    1.14
  -2  -7  -2   27.87    1.04
  -2   7   2   28.93    1.08
  -2  -7  -2   29.16    0.98
   2   7   2   27.67    1.15
   2  -7  -2   28.77    0.85
   2  -7  -2   25.74    1.09
  -2  -7   2   27.18    1.09
  -2   7  -2   27.89    1.14
  -2  -7  -3   15.46    0.63
  -2  -7  -3   14.40    0.72
   2   7  -3   14.62    0.72
   2  -7   3   13.57    0.82
  -2   7   3   14.95    0.76
   2   7  -3   14.91    0.80
  -2  -7   3   15.60    0.81
   2   7   3   14.32    0.83
  -2   7  -3   15.02    0.84
   2  -7  -3   15.14    0.59
   2  -7  -3   14.53    0.77
  -2   7   4    1.46    0.36
   2   7  -4    0.80    0.29
  -2  -7  -4    1.14    0.30
   2   7  -4    1.26    0.36
   2  -7   4    1.20    0.38
  -2  -7   4    1.07    0.31
   2  -7  -4    1.03    0.32
  -2   7  -4    1.30    0.40
   2   7   4    1.03    0.38
  -2   7  -4    1.12    0.39
  -3   7   0   23.02    0.89
   3   7   0   24.40    0.97
  -3  -7   0   22.73    0.91
  -3   7   0   23.92    0.82
   3  -7   0   24.28    0.95
   3  -7   0   23.20    0.87
  -3  -7   0   22.86    0.91
   3   7   0   23.00    0.93
  -3  -7  -1    2.76    0.31
   3   7  -1    2.65    0.30
   3  -7   1    2.89    0.19
   3   7  -1    3.36    0.35
   3  -7   1    2.91    0.32
   3  -7   1    3.01    0.31
  -3   7   1    3.55    0.32
  -3  -7   1    3.04    0.34
   3  -7  -1    3.28    0.28
  -3  -7   1    3.14    0.31
  -3   7  -1    2.96    0.32
   3  -7  -1    2.69    0.33
   3   7   1    3.27    0.35
   3   7  -2   32.87    1.26
   3   7  -2   31.56    1.26
  -3  -7  -2   33.86    1.23
   3  -7   2   32.69    1.31
  -3   7   2   34.62    1.21
  -3  -7   2   35.14    1.25
  -3   7  -2   31.79    1.30
   3  -7  -2   33.18    1.30
   3   7   2   32.34    1.33
  -3  -7   2   32.14    1.32
  -3  -7  -3    9.45    0.58
   3  -7   3    9.44    0.65
   3   7  -3   10.50    0.65
  -3   7   3   10.34    0.59
   3   7  -3   10.76    0.63
  -3   7  -3    9.99    0.64
  -3  -7   3   10.06    0.63
  -3   7  -3   10.20    0.69
   3  -7  -3    8.54    0.62
   3   7   3    9.12    0.68
   3   7  -4    0.32    0.25
   3  -7   4    0.67    0.34
   3   7  -4    0.31    0.28
  -3  -7  -4    0.77    0.27
   3   7   4    0.29    0.30
  -3   7  -4    0.48    0.27
  -3   7  -4    1.36    0.40
  -3  -7   4    0.70    0.28
   3  -7  -4    0.52    0.33
  -4   7   0   16.50    0.69
   4  -7   0   16.60    0.67
  -4  -7   0   15.78    0.72
  -4  -7   0   17.88    0.76
  -4   7   0   17.39    0.62
   4   7   0   16.16    0.74
   4  -7   0   16.46    0.76
   4   7   0   15.47    0.77
  -4   7   1   18.67    0.73
  -4  -7  -1   18.44    0.81
   4  -7   1   19.40    0.67
   4  -7   1   19.37    0.82
   4   7  -1   18.99    0.86
   4  -7   1   18.63    0.82
   4   7  -1   19.21    0.82
  -4   7  -1   19.52    0.82
   4   7   1   18.72    0.85
   4  -7  -1   18.94    0.87
   4  -7  -1   19.23    0.73
  -4  -7   1   20.74    0.89
  -4  -7   1   19.47    0.79
   4   7   1   19.04    0.63
  -4   7  -1   18.34    0.78
   4   7  -2    8.82    0.57
  -4  -7  -2    9.27    0.55
   4  -7   2    8.36    0.58
   4   7  -2    9.58    0.56
  -4   7   2    8.95    0.47
   4   7   2    9.30    0.61
  -4  -7   2    9.16    0.61
  -4   7  -2    7.98    0.57
   4  -7  -2    8.74    0.59
  -4   7  -2    9.32    0.57
   4  -7  -2    9.48    0.47
  -4  -7   2    9.97    0.53
  -4  -7  -3    0.99    0.26
   4  -7   3    1.03    0.31
   4   7  -3    0.81    0.26
  -4   7   3    1.39    0.27
   4   7  -3    1.40    0.32
  -4   7  -3    0.95    0.27
  -4  -7   3    0.86    0.25
   4  -7  -3    1.30    0.30
  -4   7  -3    1.17    0.34
   4   7   3    1.37    0.35
  -4  -7  -4    5.24    0.57
   4  -7   4    4.81    0.65
   4   7  -4    4.92    0.58
   4   7  -4    4.80    0.55
   4  -7  -4    4.39    0.60
   4   7   4    5.09    0.68
  -4   7  -4    5.30    0.67
  -4   7  -4    5.12    0.65
  -4  -7   4    4.21    0.52
   5  -7   0   29.90    1.18
   5   7   0   30.75    1.16
  -5  -7   0   31.48    1.20
  -5   7   0   29.57    1.01
   5   7   0   28.50    1.19
   5  -7   0   29.35    1.06
  -5  -7   0   30.21    1.13
  -5   7   0   29.83    1.08
  -5  -7  -1    0.76    0.21
   5  -7   1    1.12    0.22
   5   7  -1    0.52    0.21
   5  -7   1    1.06    0.22
  -5   7   1    1.27    0.18
   5   7  -1    1.28    0.25
   5   7   1    1.03    0.23
   5  -7  -1    1.27    0.27
  -5  -7   1    1.05    0.26
  -5  -7   1    1.30    0.22
  -5   7  -1    1.10    0.21
   5  -7  -1    1.07    0.16
  -5   7  -1    0.74    0.19
   5  -7   2    5.94    0.47
   5   7  -2    6.24    0.46
  -5   7   2    5.96    0.35
   5   7  -2    6.13    0.57
  -5  -7  -2    5.75    0.53
  -5   7  -2    5.24    0.53
   5  -7  -2    6.01    0.35
  -5   7  -2    6.34    0.48
  -5  -7   2    5.77    0.57
  -5  -7   2    6.41    0.42
   5  -7  -2    6.01    0.57
   5   7   2    4.86    0.52
   5   7  -3    9.66    0.62
  -5  -7  -3    8.11    0.60
   5   7  -3    9.07    0.66
   5  -7   3    9.83    0.69
   5   7   3    9.20    0.68
   5  -7  -3    9.16    0.70
  -5   7  -3    7.99    0.62
  -5  -7   3   10.17    0.60
  -5   7  -3    9.71    0.66
   5   7  -4   -0.27    0.24
   5  -7   4    0.26    0.30
  -5  -7  -4    0.17    0.26
   5   7  -4    0.16    0.28
   5   7   4    0.17    0.33
  -5   7  -4    0.40    0.33
  -5  -7   4    0.58    0.28
   5  -7  -4    0.18    0.30
  -5   7  -4    0.28    0.30
   6  -7   0    7.36    0.40
  -6  -7   0    7.01    0.46
   6   7   0    7.47    0.49
  -6   7   0    7.53    0.38
   6   7   0    7.74    0.46
   6   7   0    7.01    0.50
  -6  -7   0    8.34    0.52
  -6   7   0    7.46    0.42
   6  -7   0    6.75    0.48
   6   7  -1   14.68    0.79
   6  -7   1   15.23    0.56
   6   7  -1   15.42    0.72
   6  -7   1   15.75    0.76
  -6   7   1   14.88    0.60
  -6  -7  -1   15.48    0.79
   6  -7   1   15.47    0.73
  -6   7  -1   15.96    0.74
  -6   7  -1   14.86    0.70
   6  -7  -1   15.48    0.60
   6   7   1   14.38    0.76
  -6  -7   1   16.62    0.71
  -6  -7   1   14.34    0.77
   6  -7  -1   14.93    0.79
  -6   7   2    6.98    0.35
   6   7  -2    6.27    0.61
   6   7  -2    6.30    0.46
  -6  -7  -2    6.83    0.53
   6  -7   2    7.26    0.54
   6  -7  -2    5.77    0.60
  -6   7  -2    6.28    0.52
   6   7   2    6.08    0.62
  -6  -7   2    6.55    0.65
  -6   7  -2    6.62    0.51
  -6  -7   2    5.86    0.41
   6   7  -3    4.20    0.50
   6  -7   3    4.66    0.57
  -6  -7  -3    4.18    0.53
   6   7  -3    4.89    0.57
  -6  -7   3    4.68    0.61
   6   7   3    5.14    0.64
  -6   7  -3    4.06    0.51
  -6   7  -3    3.36    0.50
   6  -7  -3    4.92    0.62
  -6  -7   3    5.28    0.49
  -6  -7  -4    1.41    0.38
   6  -7   4    0.68    0.31
   6   7  -4    1.00    0.37
   6   7   4    1.25    0.45
  -6   7  -4    0.61    0.35
   6  -7  -4    0.42    0.36
  -6   7  -4    0.52    0.34
   7  -7   0    1.64    0.23
  -7   7   0    1.45    0.21
  -7  -7   0    1.45    0.26
  -7  -7   0    1.66    0.33
   7   7   0    2.00    0.35
   7   7   0    1.80    0.30
   7   7   0    1.72    0.29
  -7   7   0    1.43    0.23
   7  -7   0    1.51    0.32
   7  -7   1    4.77    0.27
   7  -7   1    4.80    0.44
  -7   7   1    4.93    0.25
   7  -7   1    5.56    0.51
   7   7  -1    4.78    0.54
   7   7  -1    4.69    0.39
  -7   7   1    4.75    0.27
  -7  -7  -1    5.26    0.52
  -7   7  -1    4.18    0.43
   7  -7  -1    4.73    0.27
   7   7   1    5.56    0.54
  -7  -7   1    4.40    0.40
   7   7   1    4.36    0.50
  -7   7  -1    4.95    0.45
  -7  -7   1    5.17    0.54
   7  -7  -1    4.54    0.53
   7  -7   2    7.28    0.57
  -7  -7  -2    7.77    0.68
   7   7  -2    7.93    0.52
   7   7  -2    7.78    0.72
  -7  -7   2    8.17    0.47
  -7   7  -2    7.25    0.57
  -7  -7   2    8.00    0.75
  -7   7  -2    7.58    0.57
   7   7   2    8.00    0.74
   7  -7  -2    8.28    0.75
  -7  -7  -3    0.86    0.31
   7  -7   3    1.17    0.36
   7   7  -3    1.05    0.32
   7   7  -3    1.11    0.32
  -7  -7   3    0.57    0.31
  -7   7  -3    1.06    0.34
  -7   7  -3    0.83    0.28
   7   7   3    0.71    0.35
   7  -7  -3    0.96    0.38
   7  -7   4   -0.03    0.30
   7   7  -4    0.17    0.34
  -7  -7  -4    0.26    0.30
  -7   7  -4    0.28    0.34
   7  -7  -4    0.08    0.35
  -7   7  -4    0.24    0.34
   7   7   4    0.08    0.26
  -8  -7   0    9.32    0.64
   8   7   0    8.98    0.55
  -8   7   0    8.55    0.46
  -8   7   0    8.67    0.47
   8  -7   0    9.36    0.63
   8  -7   0    8.19    0.50
   8   7   0    7.61    0.62
  -8  -7   0    7.94    0.52
   8   7   0    7.78    0.53
   8  -7   0    8.67    0.46
   8   7  -1    1.45    0.35
   8  -7   1    1.32    0.29
   8  -7   1    0.73    0.21
   8   7  -1    1.41    0.28
   8   7  -1    1.08    0.33
  -8  -7  -1    0.98    0.31
  -8  -7   1    1.36    0.24
   8   7   1    0.61    0.27
  -8   7  -1    1.48    0.29
   8  -7  -1    1.06    0.32
  -8   7  -1    0.92    0.25
   8   7   1    0.79    0.29
  -8  -7   1    0.99    0.29
   8   7  -2    1.78    0.41
   8  -7   2    1.74    0.36
  -8  -7  -2    1.84    0.40
   8   7  -2    1.98    0.32
  -8  -7   2    2.18    0.44
   8   7   2    1.76    0.41
  -8  -7   2    2.10    0.28
  -8   7  -2    1.88    0.37
  -8   7  -2    2.13    0.38
   8  -7  -2    1.45    0.35
  -8  -7  -3    3.34    0.52
   8  -7   3    2.73    0.49
   8   7  -3    3.42    0.55
  -8   7  -3    4.27    0.59
  -8   7  -3    3.64    0.53
  -8  -7   3    4.19    0.59
   8   7   3    3.85    0.60
   8  -7  -3    4.49    0.63
   9  -7   0    5.74    0.39
   9   7   0    5.90    0.48
   9   7   0    5.73    0.55
   9  -7   0    6.02    0.45
   9   7   0    5.30    0.61
  -9  -7   0    6.61    0.47
  -9  -7   0    5.76    0.63
   9  -7   0    5.20    0.58
  -9   7   0    5.43    0.40
   9   7  -1    5.93    0.64
   9  -7   1    6.29    0.61
   9   7  -1    6.51    0.48
  -9  -7  -1    5.78    0.62
   9   7  -1    5.96    0.65
   9  -7   1    6.72    0.48
  -9   7  -1    6.57    0.50
   9  -7  -1    6.35    0.60
   9   7   1    6.15    0.65
  -9  -7   1    5.45    0.61
   9  -7  -1    6.34    0.65
   9   7   1    6.68    0.64
  -9   7  -1    6.82    0.48
   9   7  -2   -0.10    0.20
  -9  -7  -2   -0.22    0.23
   9  -7   2   -0.17    0.13
   9   7  -2   -0.36    0.27
  -9   7  -2    0.03    0.22
   9  -7  -2   -0.25    0.21
  -9   7  -2    0.09    0.22
   9  -7  -2    0.03    0.27
  -9  -7   2   -0.28    0.21
   9   7   2    0.12    0.25
   9  -7   3    0.32    0.28
  -9  -7  -3    0.26    0.23
   9   7  -3    0.51    0.34
   9   7  -3    0.83    0.34
  -9   7  -3    0.98    0.36
  -9   7  -3    0.71    0.37
   9   7   3    0.17    0.34
   9  -7  -3    0.03    0.35
   9  -7  -3    0.12    0.25
  -9  -7   3    0.10    0.28
 -10  -7   0    3.80    0.43
 -10  -7   0    4.73    0.60
  10  -7   0    3.16    0.50
  10  -7   0    4.05    0.43
  10   7   0    4.31    0.58
  10   7   0    3.80    0.45
  10   7  -1    1.83    0.41
  10   7  -1    2.58    0.41
  10   7  -1    1.53    0.41
  10  -7   1    1.64    0.30
 -10  -7  -1    2.26    0.46
  10  -7   1    1.77    0.37
  10   7   1    1.71    0.40
  10   7   1    2.19    0.41
 -10  -7   1    2.24    0.45
  10  -7  -1    2.22    0.39
  10  -7  -1    2.13    0.46
 -10   7  -1    1.66    0.35
 -10   7  -1    2.11    0.34
  10   7  -2    2.82    0.57
  10   7  -2    2.56    0.50
  10  -7   2    3.08    0.46
 -10  -7  -2    2.55    0.50
  10  -7  -2    2.83    0.49
 -10   7  -2    2.28    0.42
  10  -7  -2    1.90    0.43
 -10  -7   2    2.85    0.51
 -10   7  -2    2.77    0.44
  10   7   2    2.38    0.48
  10  -7   3    1.21    0.40
 -10  -7  -3    1.96    0.46
  10   7  -3    1.57    0.53
  10   7  -3    1.39    0.48
  10  -7  -3    1.12    0.40
 -10  -7   3    2.39    0.50
 -10   7  -3    1.40    0.42
  10  -7  -3    1.30    0.46
  10   7   3    1.55    0.49
 -10   7  -3    1.48    0.42
 -11  -7   0    0.93    0.38
  11   7   0    1.24    0.36
  11   7   0    1.09    0.31
  11  -7   0    2.10    0.43
  11   7  -1    0.81    0.39
  11   7  -1    1.40    0.40
 -11  -7  -1    1.15    0.39
  11  -7   1    1.60    0.38
 -11  -7   1    1.57    0.42
  11   7   1    1.13    0.37
 -11   7  -1    1.76    0.37
  11  -7  -1    2.32    0.41
  11   7   1    1.82    0.39
  11  -7  -1    1.81    0.41
  11  -7   2    4.94    0.57
 -11  -7  -2    3.74    0.62
  11   7  -2    4.03    0.65
  11   7  -2    4.31    0.66
  11   7   2    3.74    0.59
  11  -7  -2    4.75    0.61
 -11   7  -2    3.61    0.53
  11  -7  -2    4.83    0.70
 -11  -7   2    3.96    0.61
 -11   7  -2    3.88    0.56
  12  -7   0    0.13    0.29
  12   7   0    0.01    0.32
 -12  -7   0   -0.41    0.26
 -12  -7  -1    0.06    0.33
  12  -7   1    0.52    0.29
  12   7  -1    0.67    0.39
  12   7  -1    0.15    0.36
 -12  -7   1    1.03    0.35
  12  -7  -1    0.60    0.37
  12   7   1    0.68    0.33
  12   7   1    0.90    0.38
  12  -7  -1    0.97    0.37
  12   7  -2    3.94    0.70
 -12  -7  -2    2.64    0.58
  12   7  -2    2.76    0.63
  12  -7  -2    3.35    0.58
 -12  -7   2    2.95    0.52
 -12   7  -2    2.78    0.49
  12   7   2    3.63    0.59
  12  -7  -2    2.03    0.53
 -13  -7   0    0.46    0.39
  13  -7   0    0.08    0.32
  13   7   0    0.67    0.42
   0  -8   0    9.67    0.46
   0  -8   0    9.70    0.49
   0   8   0    8.99    0.51
   0   8   1    0.00    0.12
   0  -8  -1   -0.05    0.08
   0  -8  -1    0.29    0.13
   0   8   1    0.14    0.09
   0   8  -1    0.06    0.16
   0  -8   1    0.06    0.10
   0  -8  -1    0.04    0.10
   0   8   2    4.27    0.28
   0   8  -2    5.62    0.43
   0   8  -2    4.93    0.34
   0   8   2    5.40    0.42
   0  -8   2    5.02    0.47
   0  -8  -2    5.52    0.31
   0  -8  -2    5.54    0.38
   0  -8  -3    0.19    0.16
   0   8   3    0.14    0.20
   0  -8  -3    0.10    0.14
   0   8  -3    0.08    0.14
   0  -8   3    0.28    0.22
   0   8  -3    0.65    0.28
   0   8  -4   14.65    0.91
   0  -8   4   13.86    0.90
   0   8   4   13.19    0.87
   1  -8   0   19.11    0.79
  -1  -8   0   18.13    0.74
  -1   8   0   16.98    0.77
   1  -8   0   17.88    0.71
  -1   8   0   19.09    0.71
  -1  -8   0   18.91    0.78
   1  -8   0   18.61    0.76
   1   8   0   18.47    0.79
   1   8  -1   19.21    0.81
  -1  -8  -1   20.54    0.76
   1   8  -1   20.13    0.87
   1  -8   1   19.34    0.83
  -1   8   1   19.72    0.68
  -1  -8  -1   19.30    0.78
  -1   8   1   19.13    0.82
  -1  -8   1   20.82    0.84
   1  -8  -1   19.94    0.82
   1   8   1   19.95    0.86
   1  -8  -1   19.77    0.82
   1  -8  -1   20.05    0.68
  -1   8  -1   18.40    0.84
  -1  -8   1   18.89    0.84
   1  -8   2    4.67    0.29
   1   8  -2    4.68    0.47
  -1  -8  -2    4.96    0.33
  -1  -8  -2    4.84    0.34
  -1   8   2    5.19    0.47
   1  -8   2    5.02    0.46
   1   8  -2    4.55    0.36
   1  -8  -2    4.63    0.43
   1   8   2    4.39    0.46
  -1  -8   2    4.72    0.45
   1  -8  -2    4.72    0.26
  -1   8  -2    4.74    0.31
  -1   8  -2    4.61    0.47
   1   8  -3   26.02    1.16
  -1  -8  -3   25.21    0.99
   1  -8   3   23.94    1.16
  -1  -8  -3   25.00    0.99
   1   8  -3   25.20    1.02
  -1   8   3   25.06    1.13
   1  -8  -3   23.62    1.05
  -1   8  -3   24.53    1.14
   1  -8  -3   26.04    0.92
   1   8   3   23.73    1.15
  -1   8  -3   25.84    0.99
  -1  -8   3   26.39    1.17
  -1   8   4    0.69    0.31
   1   8  -4    0.71    0.34
   1  -8   4    0.83    0.33
   1   8   4    0.69    0.33
  -1  -8   4    0.42    0.28
   1  -8  -4    0.58    0.26
  -1   8  -4    0.67    0.30
  -2   8   0  117.26    3.41
   2  -8   0  114.94    3.55
  -2  -8   0  114.86    3.52
   2  -8   0  111.71    3.48
  -2   8   0  112.05    3.51
   2   8   0  113.13    3.55
  -2  -8   0  112.88    3.50
   2  -8   1    0.93    0.15
   2   8  -1    0.66    0.19
   2  -8   1    0.61    0.16
   2   8  -1    0.77    0.20
  -2   8   1    0.91    0.19
  -2  -8  -1    0.82    0.17
  -2   8   1    0.68    0.09
  -2   8  -1    0.94    0.22
   2  -8  -1    0.40    0.15
   2  -8  -1    0.96    0.19
  -2  -8   1    0.38    0.17
  -2  -8   1    0.62    0.16
   2   8   1    0.64    0.18
   2   8  -2   12.67    0.65
   2  -8   2   13.20    0.51
  -2  -8  -2   12.48    0.61
   2  -8   2   13.80    0.71
   2   8  -2   14.84    0.74
  -2   8   2   12.61    0.65
  -2  -8  -2   13.14    0.57
  -2   8  -2   12.75    0.72
  -2  -8   2   13.60    0.68
   2  -8  -2   14.09    0.42
   2  -8  -2   13.51    0.69
   2   8   2   12.23    0.71
   2   8  -3    8.25    0.54
  -2  -8  -3    8.43    0.53
  -2  -8  -3    9.15    0.52
   2  -8   3    9.23    0.64
  -2   8   3    8.67    0.58
   2   8  -3    8.89    0.64
  -2   8  -3    9.22    0.67
  -2  -8   3    7.98    0.59
   2  -8  -3    9.71    0.62
   2   8   3    8.12    0.64
  -2  -8  -4    3.95    0.55
  -2   8   4    4.16    0.53
   2  -8   4    3.61    0.54
   2   8  -4    4.32    0.58
   2   8   4    4.78    0.64
  -2   8  -4    2.84    0.48
  -2  -8   4    4.33    0.56
   2  -8  -4    3.17    0.47
  -3  -8   0   20.80    0.88
  -3  -8   0   21.76    0.89
   3   8   0   21.65    0.93
   3   8   0   20.55    0.89
  -3   8   0   21.81    0.78
   3  -8   0   20.92    0.90
  -3   8   0   21.95    0.87
   3  -8   0   21.60    0.85
   3  -8   1   27.32    1.06
   3  -8   1   27.82    0.94
   3   8  -1   28.44    1.10
  -3   8   1   27.06    1.02
   3   8  -1   27.21    1.09
  -3  -8  -1   26.92    1.05
  -3   8  -1   26.57    1.07
   3  -8  -1   26.00    1.09
  -3  -8   1   27.64    1.06
   3  -8  -1   26.85    1.00
  -3  -8   1   28.74    1.13
   3   8   1   25.60    1.10
  -3   8   2   22.18    0.89
   3  -8   2   21.05    0.96
   3   8  -2   21.39    0.96
   3   8  -2   21.49    0.94
  -3  -8  -2   21.24    0.89
   3  -8  -2   21.13    0.86
   3   8   2   20.88    1.00
  -3   8  -2   20.31    0.97
  -3  -8   2   20.89    0.91
  -3  -8   2   19.53    0.97
   3  -8  -2   19.84    0.95
   3  -8   3    4.30    0.54
  -3   8   3    5.69    0.52
  -3  -8  -3    5.66    0.52
   3   8  -3    5.54    0.56
   3   8  -3    5.77    0.54
   3  -8  -3    4.14    0.50
  -3   8  -3    4.41    0.55
  -3  -8   3    5.42    0.54
   3   8   3    5.06    0.61
  -3  -8  -4    0.90    0.29
   3  -8   4    0.35    0.24
  -3   8   4    1.01    0.37
   3   8  -4    0.26    0.30
   3   8  -4    0.30    0.28
  -3   8  -4    0.46    0.34
  -3   8  -4    0.99    0.34
  -3  -8   4    0.69    0.28
   3  -8  -4    0.85    0.32
   3   8   4    0.59    0.30
  -4   8   0   11.67    0.50
   4  -8   0   12.25    0.56
   4   8   0   13.57    0.66
   4   8   0   12.23    0.67
   4  -8   0   10.48    0.60
  -4  -8   0   12.11    0.62
  -4   8   0   11.21    0.57
  -4  -8   0   11.74    0.61
  -4   8   0   12.13    0.49
  -4   8   1   11.99    0.56
  -4  -8  -1   11.10    0.61
   4  -8   1   11.39    0.61
   4   8  -1   10.70    0.60
   4  -8   1   11.87    0.61
   4   8  -1   12.43    0.66
   4  -8   1   12.06    0.48
  -4   8  -1   11.81    0.62
   4  -8  -1   11.85    0.54
   4   8   1   11.29    0.43
  -4   8  -1   10.99    0.56
   4   8   1   10.38    0.63
   4  -8  -1   11.26    0.65
  -4  -8   1   12.45    0.61
  -4  -8   1   11.36    0.65
  -4  -8  -2   21.62    0.95
   4  -8   2   22.55    1.01
  -4   8   2   22.08    0.88
   4   8  -2   19.89    0.95
   4   8  -2   20.95    0.98
  -4   8  -2   22.20    1.01
   4  -8  -2   20.47    0.85
  -4  -8   2   20.18    1.01
   4  -8  -2   20.37    1.00
   4   8   2   22.95    1.06
  -4  -8   2   21.52    0.93
  -4   8  -2   23.42    0.99
   4  -8   3    6.61    0.65
   4   8  -3    5.11    0.54
   4   8  -3    4.58    0.51
  -4  -8  -3    5.86    0.55
  -4   8   3    5.57    0.41
  -4  -8   3    5.87    0.54
  -4   8  -3    5.68    0.60
   4   8   3    4.31    0.58
  -4   8  -3    4.51    0.57
   4  -8  -3    6.33    0.63
   4   8  -4    6.92    0.66
  -4  -8  -4    5.46    0.59
   4  -8   4    6.04    0.75
   4   8  -4    5.43    0.62
  -4  -8   4    5.88    0.63
   4   8   4    6.87    0.80
  -4   8  -4    6.05    0.73
   4  -8  -4    7.31    0.73
  -4   8  -4    6.02    0.71
  -5   8   0    2.24    0.28
   5   8   0    2.05    0.32
   5  -8   0    1.63    0.23
   5   8   0    1.34    0.28
   5  -8   0    2.18    0.32
  -5  -8   0    1.76    0.28
  -5   8   0    1.86    0.20
  -5  -8   0    1.56    0.29
   5  -8   1   44.87    1.59
   5  -8   1   41.76    1.60
   5   8  -1   45.88    1.68
  -5  -8  -1   44.76    1.63
   5   8  -1   43.76    1.60
  -5   8   1   44.80    1.49
  -5   8  -1   45.52    1.55
   5   8   1   43.18    1.65
   5  -8  -1   44.42    1.48
  -5  -8   1   43.77    1.67
  -5   8  -1   45.59    1.61
   5  -8  -1   45.74    1.69
   5   8   1   42.77    1.38
  -5  -8   1   43.98    1.56
  -5   8   2    2.30    0.27
  -5  -8  -2    2.05    0.35
   5   8  -2    1.41    0.30
   5  -8   2    2.05    0.36
   5   8  -2    2.07    0.34
   5   8   2    1.55    0.35
   5  -8  -2    1.48    0.34
  -5   8  -2    1.50    0.31
   5  -8  -2    1.82    0.24
  -5  -8   2    2.69    0.42
  -5   8  -2    1.92    0.34
  -5  -8   2    1.88    0.29
   5   8  -3    3.13    0.48
   5  -8   3    3.26    0.49
   5   8  -3    3.18    0.44
  -5  -8  -3    2.92    0.42
  -5   8  -3    3.22    0.49
   5  -8  -3    3.34    0.49
  -5   8  -3    3.31    0.52
  -5  -8   3    3.49    0.43
   5   8   3    3.97    0.57
   5   8  -4   -0.17    0.34
  -5  -8  -4    0.79    0.30
   5   8  -4    0.98    0.35
   5  -8   4    0.73    0.37
  -5  -8   4    0.89    0.30
  -5   8  -4    0.89    0.34
  -5   8  -4    0.33    0.35
   5  -8  -4    1.00    0.39
   5   8   4    0.78    0.39
  -6   8   0    1.48    0.25
  -6  -8   0    1.23    0.30
  -6  -8   0    1.01    0.24
   6  -8   0    1.18    0.20
  -6   8   0    1.73    0.20
   6   8   0    0.87    0.25
   6  -8   0    1.25    0.26
   6   8   0    1.29    0.28
   6  -8   1   40.51    1.49
  -6  -8  -1   41.71    1.55
   6   8  -1   40.13    1.49
   6  -8   1   39.06    1.52
   6   8  -1   40.91    1.60
  -6   8   1   39.51    1.34
  -6  -8   1   39.88    1.57
   6   8   1   40.22    1.56
  -6   8  -1   40.67    1.44
   6  -8  -1   36.21    1.55
  -6   8  -1   39.75    1.48
  -6  -8   1   38.61    1.43
   6  -8  -1   41.34    1.34
   6   8  -2    0.45    0.22
   6  -8   2    0.01    0.21
  -6  -8  -2    0.15    0.18
   6   8  -2    0.16    0.24
  -6   8   2    0.25    0.14
  -6   8  -2    0.11    0.21
   6   8   2    0.35    0.22
  -6   8  -2    0.12    0.18
   6  -8  -2    0.46    0.27
  -6  -8   2    0.15    0.15
   6  -8  -2    0.28    0.14
  -6  -8   2    0.15    0.21
   6   8  -3    7.48    0.61
   6  -8   3    6.92    0.71
   6   8  -3    7.86    0.75
  -6  -8  -3    6.17    0.62
  -6  -8   3    9.71    0.88
  -6   8  -3    6.59    0.69
  -6   8  -3    7.20    0.71
   6  -8  -3    7.73    0.75
  -6  -8   3    6.94    0.52
   6   8   3    8.64    0.85
  -6  -8  -4    0.47    0.31
   6  -8   4    0.15    0.24
   6   8  -4    0.89    0.38
   6  -8  -4   -0.02    0.34
  -6   8  -4    0.48    0.37
  -6   8  -4    0.60    0.38
   6   8   4    0.50    0.32
  -7  -8   0    5.30    0.48
   7  -8   0    4.63    0.52
   7   8   0    5.45    0.52
  -7   8   0    4.83    0.37
   7   8   0    4.94    0.53
  -7   8   0    4.82    0.32
   7  -8   0    4.63    0.36
   7   8   0    4.99    0.45
  -7  -8   0    4.25    0.50
   7  -8   1    1.87    0.31
  -7   8   1    1.81    0.22
   7   8  -1    1.59    0.34
   7   8  -1    1.32    0.27
   7  -8   1    1.31    0.30
  -7  -8  -1    1.82    0.33
   7  -8   1    1.52    0.18
  -7   8  -1    1.72    0.29
   7   8   1    1.52    0.34
   7  -8  -1    1.60    0.20
  -7  -8   1    1.22    0.29
   7  -8  -1    2.00    0.35
  -7  -8   1    1.01    0.24
  -7   8  -1    1.08    0.28
   7   8  -2    4.14    0.46
  -7  -8  -2    4.62    0.55
   7  -8   2    5.19    0.55
   7   8  -2    4.83    0.58
   7  -8  -2    4.23    0.54
   7   8   2    4.72    0.57
  -7   8  -2    4.05    0.48
  -7  -8   2    4.17    0.55
  -7   8  -2    5.19    0.56
  -7  -8   2    4.44    0.43
   7   8  -3    0.65    0.31
   7   8  -3    0.77    0.36
   7  -8   3    0.89    0.36
  -7  -8  -3    1.12    0.33
   7  -8  -3    0.86    0.32
  -7   8  -3    0.62    0.31
  -7  -8   3    0.42    0.31
  -7   8  -3    1.01    0.36
   7   8   3    1.19    0.40
   7  -8   4    1.73    0.48
  -7  -8  -4    2.19    0.49
   7   8  -4    2.30    0.51
   7  -8  -4    2.71    0.57
  -7   8  -4    2.57    0.54
  -7   8  -4    1.62    0.41
   7   8   4    1.98    0.53
   8  -8   0   26.39    1.06
   8   8   0   26.62    1.10
  -8  -8   0   25.70    1.20
   8   8   0   26.19    1.14
  -8  -8   0   25.41    1.10
   8  -8   0   26.21    1.02
  -8   8   0   24.73    0.98
  -8   8   0   26.87    1.02
   8   8   0   27.76    1.27
   8  -8   0   28.89    1.25
   8   8  -1    1.37    0.30
   8   8  -1    1.50    0.38
   8   8  -1    1.10    0.31
  -8  -8  -1    1.13    0.33
   8  -8   1    1.60    0.30
   8  -8   1    1.41    0.33
   8   8   1    1.26    0.36
  -8  -8   1    2.16    0.41
  -8   8  -1    1.24    0.29
   8  -8  -1    0.99    0.27
  -8   8  -1    1.25    0.27
  -8  -8   1    1.91    0.30
   8   8   1    1.02    0.30
   8   8  -2    1.32    0.30
  -8  -8  -2    1.13    0.35
   8   8  -2    1.32    0.35
   8  -8   2    1.60    0.34
  -8  -8   2    1.25    0.34
  -8   8  -2    1.28    0.34
  -8  -8   2    1.38    0.26
   8   8   2    1.48    0.37
  -8   8  -2    1.18    0.32
   8  -8  -2    1.14    0.33
  -8  -8  -3    2.45    0.47
   8  -8   3    2.04    0.44
   8   8  -3    1.95    0.49
  -8  -8   3    2.39    0.52
   8  -8  -3    1.92    0.47
  -8   8  -3    2.35    0.43
   8   8   3    2.02    0.50
  -8   8  -3    2.38    0.48
   9   8   0    3.77    0.46
   9   8   0    3.76    0.55
   9  -8   0    3.93    0.43
  -9  -8   0    3.04    0.40
   9   8   0    3.08    0.45
  -9  -8   0    3.20    0.48
  -9   8   0    3.63    0.57
   9  -8   0    3.33    0.49
   9   8  -1    5.93    0.67
  -9  -8  -1    7.34    0.75
   9  -8   1    7.19    0.67
   9   8  -1    7.45    0.52
   9   8  -1    5.44    0.63
   9  -8   1    6.50    0.57
   9  -8  -1    6.23    0.61
  -9   8  -1    6.21    0.49
  -9   8  -1    7.41    0.51
   9  -8  -1    6.72    0.69
  -9  -8   1    8.07    0.76
  -9  -8   1    7.06    0.47
   9   8   1    7.01    0.73
   9   8   1    7.17    0.56
   9  -8   2    6.38    0.65
   9   8  -2    8.37    0.84
   9   8  -2    7.83    0.84
  -9  -8  -2    7.80    0.76
   9  -8  -2    9.59    0.72
  -9   8  -2    7.00    0.69
  -9   8  -2    7.65    0.62
   9  -8  -2    7.60    0.79
   9   8   2    7.39    0.77
  -9  -8   2    8.43    0.82
   9   8  -3    0.90    0.37
   9   8  -3    1.04    0.51
  -9  -8  -3    1.60    0.43
   9  -8   3    1.03    0.40
   9  -8  -3    1.80    0.49
   9  -8  -3    0.98    0.37
  -9   8  -3    1.69    0.44
  -9  -8   3    1.17    0.40
   9   8   3    0.79    0.43
  -9   8  -3    1.23    0.43
  10   8   0    6.60    0.64
  10  -8   0    5.90    0.66
  10   8   0    4.93    0.55
 -10  -8   0    5.74    0.53
  10   8   0    5.31    0.67
 -10  -8   0    6.65    0.70
  10   8  -1    3.69    0.55
  10  -8   1    3.80    0.45
 -10  -8  -1    2.85    0.52
  10   8  -1    3.16    0.41
  10  -8   1    4.01    0.53
  10   8  -1    3.79    0.59
 -10   8  -1    2.83    0.42
 -10   8  -1    3.72    0.46
  10   8   1    2.45    0.45
  10   8   1    3.32    0.51
 -10  -8   1    3.79    0.56
  10  -8  -1    5.18    0.57
  10  -8  -1    3.36    0.53
  10   8  -2    0.34    0.39
  10   8  -2    0.29    0.36
 -10  -8  -2    0.03    0.23
  10  -8   2    0.36    0.29
  10   8   2    0.03    0.29
 -10   8  -2    0.08    0.24
 -10  -8   2    0.17    0.27
  10  -8  -2   -0.18    0.26
 -10   8  -2    0.18    0.25
  10  -8  -2   -0.20    0.22
 -10  -8  -3    4.49    0.68
  10   8  -3    3.61    0.65
  10   8  -3    4.83    0.78
  10  -8   3    4.75    0.65
 -10   8  -3    4.03    0.61
  10   8   3    4.42    0.69
  10  -8  -3    3.94    0.63
  10  -8  -3    5.06    0.72
 -10   8  -3    4.94    0.65
 -10  -8   3    5.46    0.71
  11   8   0   17.39    0.93
 -11  -8   0   18.37    1.02
 -11  -8   0   16.48    1.05
  11   8   0   17.23    1.09
  11  -8   0   16.98    1.03
  11   8  -1    3.26    0.59
  11  -8   1    3.77    0.54
 -11  -8  -1    2.89    0.51
  11   8  -1    3.98    0.62
  11  -8  -1    3.85    0.54
  11   8   1    3.57    0.52
  11   8   1    2.04    0.48
 -11   8  -1    3.76    0.74
 -11  -8   1    3.58    0.57
  11  -8  -1    3.27    0.56
  11  -8   2    0.09    0.28
 -11  -8  -2    0.24    0.33
  11   8  -2    1.01    0.44
  11   8  -2    0.09    0.41
  11  -8  -2    0.13    0.30
 -11   8  -2    0.49    0.32
  11  -8  -2    0.34    0.36
  11   8   2    0.12    0.31
 -11   8  -2    0.31    0.33
 -11  -8   2    0.49    0.36
  12  -8   0   -0.09    0.28
  12   8   0    0.16    0.27
 -12  -8   0    0.28    0.28
  12  -8   1    2.23    0.47
  12   8  -1    2.88    0.60
  12   8  -1    2.41    0.53
 -12  -8  -1    1.83    0.51
 -12  -8   1    1.84    0.44
  12   8   1    2.48    0.50
  12   8   1    2.54    0.49
  12  -8  -1    2.58    0.53
  12  -8  -1    2.15    0.46
   0  -9   0    0.02    0.10
   0   9   0   -0.14    0.13
   0  -9   0    0.05    0.10
   0  -9  -1   11.25    0.50
   0   9   1   12.03    0.51
   0  -9   1   12.08    0.62
   0  -9  -1   12.59    0.61
   0   9  -1   12.00    0.66
   0  -9  -1   11.77    0.60
   0   9   1   11.55    0.63
   0   9   2    0.04    0.12
   0   9  -2   -0.05    0.14
   0  -9   2    0.09    0.17
   0  -9  -2    0.03    0.11
   0   9  -2   -0.04    0.13
   0  -9  -2    0.02    0.13
   0   9   2   -0.12    0.15
   0  -9  -3    6.71    0.48
   0  -9   3    7.77    0.61
   0   9   3    7.26    0.68
   0  -9  -3    7.75    0.49
   0   9  -3    7.57    0.70
   0   9  -3    6.97    0.45
   0  -9   4    0.73    0.32
   0   9  -4    0.12    0.32
   0   9   4    0.18    0.26
   1  -9   0    6.68    0.43
  -1   9   0    6.21    0.44
  -1  -9   0    6.51    0.42
   1   9   0    6.17    0.45
   1  -9   0    7.25    0.44
   1  -9   0    7.26    0.38
  -1  -9   0    6.85    0.41
  -1  -9  -1    3.15    0.30
  -1  -9  -1    3.07    0.36
   1   9  -1    4.01    0.42
  -1   9   1    3.26    0.21
  -1   9   1    3.63    0.38
  -1  -9  -1    3.25    0.33
   1   9  -1    3.18    0.35
   1  -9   1    3.17    0.34
  -1  -9   1    4.08    0.40
  -1   9  -1    2.65    0.36
   1  -9  -1    3.26    0.22
  -1  -9   1    3.23    0.36
   1  -9  -1    3.27    0.36
   1   9   1    3.60    0.40
   1  -9  -1    3.57    0.36
  -1  -9  -2   13.71    0.60
   1   9  -2   12.37    0.63
   1   9  -2   12.42    0.72
   1  -9   2   12.40    0.69
  -1  -9  -2   13.04    0.61
  -1   9   2   13.25    0.69
  -1  -9   2   13.44    0.69
   1  -9  -2   12.49    0.49
  -1   9  -2   12.87    0.74
   1  -9  -2   11.73    0.65
   1   9   2   13.27    0.73
  -1  -9  -3    1.39    0.25
   1   9  -3    1.07    0.25
   1  -9   3    1.07    0.32
   1   9  -3    1.03    0.33
  -1  -9  -3    1.01    0.22
  -1   9   3    1.47    0.32
   1  -9  -3    0.95    0.26
  -1   9  -3    1.50    0.38
   1   9   3    0.71    0.29
  -1  -9   3    1.07    0.30
   1   9  -4    2.75    0.50
   1  -9   4    2.34    0.44
  -1   9   4    2.51    0.47
  -1   9  -4    2.88    0.49
   1   9   4    2.56    0.48
  -1  -9   4    2.38    0.46
   1  -9  -4    2.80    0.48
   2   9   0    4.52    0.44
  -2   9   0    4.68    0.35
   2  -9   0    4.77    0.36
  -2   9   0    4.54    0.35
  -2  -9   0    5.00    0.37
  -2  -9   0    4.50    0.41
   2  -9   0    4.87    0.37
   2   9  -1   10.09    0.56
  -2   9   1    9.26    0.36
   2  -9   1   10.62    0.57
  -2   9   1    8.82    0.51
  -2  -9  -1    9.25    0.54
  -2  -9  -1    9.66    0.50
   2   9  -1    9.51    0.59
   2  -9  -1    8.69    0.54
  -2  -9   1   10.16    0.58
   2  -9  -1    9.26    0.52
  -2   9  -1    9.76    0.56
  -2  -9   1    8.14    0.50
   2   9   1    9.49    0.58
   2   9  -2   12.40    0.66
   2  -9   2   12.70    0.73
  -2  -9  -2   13.71    0.64
   2   9  -2   12.64    0.74
  -2  -9  -2   14.40    0.61
  -2   9   2   13.22    0.69
  -2  -9   2   12.65    0.69
  -2   9  -2   12.38    0.72
   2   9   2   11.86    0.71
   2  -9  -2   14.28    0.71
   2  -9  -2   13.43    0.67
   2   9  -3   16.70    0.94
  -2   9   3   18.02    0.91
   2  -9   3   18.50    0.98
   2   9  -3   17.96    0.86
  -2  -9  -3   18.31    0.82
   2   9   3   18.59    1.00
  -2   9  -3   17.87    0.96
  -2  -9   3   18.06    0.94
   2  -9  -3   17.64    0.90
  -2   9   4    3.90    0.52
   2  -9   4    3.90    0.57
   2   9  -4    4.96    0.63
   2  -9  -4    4.49    0.55
  -2   9  -4    3.21    0.53
   2   9   4    3.87    0.61
  -2  -9   4    4.95    0.62
  -3   9   0    0.33    0.13
  -3  -9   0    0.19    0.13
   3   9   0    0.37    0.16
   3  -9   0    0.22    0.17
  -3   9   0    0.30    0.17
  -3  -9   0    0.35    0.16
   3  -9   0    0.28    0.15
  -3   9   1    5.07    0.38
   3  -9   1    5.00    0.38
   3  -9   1    5.95    0.33
  -3   9   1    5.12    0.18
  -3  -9  -1    5.38    0.40
   3   9  -1    4.94    0.40
  -3   9   1    5.42    0.18
   3   9  -1    5.86    0.45
   3   9   1    5.44    0.43
  -3   9  -1    5.53    0.44
   3  -9  -1    5.39    0.51
  -3  -9   1    5.31    0.41
   3  -9  -1    5.18    0.37
  -3  -9   1    4.62    0.48
  -3  -9  -2   29.81    1.15
   3   9  -2   29.31    1.22
  -3   9   2   28.61    1.14
   3  -9   2   29.50    1.25
   3   9  -2   29.42    1.20
  -3  -9   2   29.47    1.28
  -3  -9   2   27.71    1.17
   3  -9  -2   29.91    1.14
  -3   9  -2   29.04    1.25
   3  -9  -2   29.16    1.23
   3   9   2   27.14    1.23
  -3  -9  -3    2.81    0.38
   3   9  -3    3.32    0.43
   3   9  -3    3.31    0.47
  -3   9   3    2.13    0.36
   3  -9   3    2.85    0.46
  -3   9  -3    2.49    0.42
   3   9   3    2.72    0.45
  -3  -9   3    3.02    0.43
   3  -9  -3    3.05    0.45
   3  -9   4    0.72    0.30
   3   9  -4    0.92    0.39
   3   9   4    0.90    0.38
   3  -9  -4    0.46    0.32
  -3  -9   4    0.70    0.31
  -3   9  -4    0.51    0.30
  -3   9  -4    1.10    0.40
  -4   9   0   92.34    2.94
   4  -9   0   93.32    2.91
  -4  -9   0   92.33    3.00
   4   9   0   92.64    3.06
  -4  -9   0   90.83    2.97
   4  -9   0   89.71    3.02
  -4   9   0   95.05    2.80
   4   9   0   93.08    3.02
   4   9  -1   22.17    0.97
   4  -9   1   20.75    0.95
   4  -9   1   21.66    0.79
   4   9  -1   20.27    0.97
   4  -9   1   21.25    0.93
  -4   9   1   22.03    0.88
  -4  -9  -1   21.15    0.93
  -4  -9   1   22.10    0.93
  -4   9  -1   20.72    0.95
   4   9   1   19.84    0.97
   4  -9  -1   20.51    0.85
  -4  -9   1   23.15    1.01
   4  -9  -1   22.15    1.00
   4   9  -2   35.68    1.43
   4   9  -2   34.36    1.41
  -4  -9  -2   37.21    1.39
  -4   9   2   35.89    1.31
   4  -9   2   38.55    1.48
   4  -9  -2   34.86    1.28
  -4   9  -2   36.42    1.46
   4  -9  -2   32.63    1.42
  -4  -9   2   33.53    1.46
  -4  -9   2   34.89    1.36
   4   9   2   36.17    1.49
  -4  -9  -3    6.00    0.56
   4   9  -3    6.87    0.65
   4   9  -3    5.62    0.58
   4  -9   3    6.15    0.67
  -4   9   3    5.50    0.45
   4   9   3    5.54    0.66
  -4   9  -3    5.16    0.59
  -4  -9   3    6.15    0.59
   4  -9  -3    5.65    0.49
  -4   9  -3    5.17    0.61
   4  -9  -3    4.73    0.57
  -4  -9  -4    0.64    0.31
   4   9  -4    0.48    0.38
   4  -9   4    0.01    0.22
   4   9  -4    0.04    0.31
   4  -9  -4    0.11    0.31
   4   9   4    0.47    0.29
  -4   9  -4    0.34    0.28
  -4  -9   4    0.31    0.28
  -4   9  -4    0.52    0.36
  -5  -9   0    8.25    0.55
  -5   9   0    7.24    0.46
   5   9   0    7.57    0.51
   5  -9   0    7.83    0.53
  -5   9   0    7.34    0.38
   5   9   0    7.49    0.55
  -5  -9   0    7.98    0.50
  -5   9   0    7.62    0.48
   5  -9   0    8.80    0.48
   5   9  -1   25.40    1.09
  -5   9   1   26.09    0.98
   5  -9   1   25.93    1.11
   5  -9   1   24.34    1.05
  -5  -9  -1   25.04    1.09
   5   9  -1   24.62    1.13
  -5   9  -1   24.13    1.06
  -5   9  -1   25.39    1.01
   5   9   1   26.82    1.15
   5  -9  -1   23.03    1.11
  -5  -9   1   24.38    1.13
   5  -9  -1   26.08    0.97
   5   9   1   25.39    0.85
  -5  -9   1   25.30    1.05
   5  -9   2    1.89    0.34
   5   9  -2    1.62    0.34
  -5   9   2    2.13    0.28
   5   9  -2    1.90    0.36
  -5  -9  -2    1.75    0.33
   5   9   2    1.86    0.39
  -5   9  -2    1.41    0.30
   5  -9  -2    1.74    0.26
   5  -9  -2    1.94    0.35
  -5  -9   2    2.35    0.33
  -5  -9   2    2.06    0.40
  -5   9  -2    2.28    0.36
   5   9  -3   11.73    0.77
   5   9  -3   10.88    0.72
   5  -9   3   11.45    0.80
  -5  -9  -3   10.47    0.69
  -5   9  -3    9.40    0.75
   5  -9  -3    9.29    0.83
  -5   9  -3    9.72    0.74
   5   9   3   11.20    0.83
  -5  -9   3   11.38    0.68
   5   9  -4    0.39    0.36
   5   9  -4    0.67    0.34
  -5  -9  -4    0.58    0.30
   5  -9   4    1.13    0.43
   5  -9  -4    0.83    0.37
  -5  -9   4    0.87    0.35
  -5   9  -4    0.67    0.38
  -5   9  -4    0.42    0.37
   5   9   4    0.87    0.43
  -6   9   0   49.89    1.60
  -6   9   0   50.79    1.72
   6   9   0   48.21    1.81
   6  -9   0   49.39    1.85
   6  -9   0   50.26    1.70
  -6  -9   0   48.06    1.84
  -6  -9   0   50.29    1.79
   6   9   0   47.00    1.87
  -6   9   1   21.93    0.88
  -6  -9  -1   23.23    1.04
   6   9  -1   21.03    1.07
   6  -9   1   23.94    1.06
   6   9  -1   23.01    1.02
   6  -9   1   21.32    0.98
   6   9   1   22.74    1.07
   6  -9  -1   23.80    0.88
  -6  -9   1   21.62    0.96
  -6   9  -1   23.13    0.95
  -6  -9   1   22.55    1.07
  -6   9  -1   22.27    1.00
   6  -9  -1   22.42    1.09
   6   9  -2   20.37    1.07
   6  -9   2   21.21    1.05
   6   9  -2   21.01    0.99
  -6  -9  -2   21.05    1.02
   6  -9  -2   20.90    0.83
  -6   9  -2   21.49    1.04
  -6  -9   2   19.48    0.92
   6  -9  -2   20.99    1.09
   6   9   2   22.08    1.10
  -6   9  -2   20.10    0.99
  -6  -9   2   21.09    1.09
   6  -9   3    1.52    0.37
  -6  -9  -3    1.89    0.39
   6   9  -3    1.55    0.41
   6   9  -3    1.25    0.35
  -6   9  -3    1.56    0.41
  -6   9  -3    1.66    0.40
  -6  -9   3    1.18    0.35
  -6  -9   3    1.26    0.30
   6   9   3    1.23    0.36
   6  -9  -3    1.51    0.43
  -6  -9  -4    0.70    0.33
   6  -9   4    1.16    0.42
   6   9  -4    1.24    0.43
  -6   9  -4    0.96    0.35
   6   9   4    0.50    0.31
   6  -9  -4    1.42    0.47
  -6   9  -4    0.89    0.42
  -7  -9   0   34.03    1.44
   7   9   0   32.65    1.37
  -7   9   0   35.04    1.28
  -7  -9   0   36.01    1.37
   7  -9   0   34.65    1.26
   7  -9   0   32.48    1.41
   7   9   0   32.75    1.45
  -7   9   0   34.84    1.19
   7   9   0   32.96    1.30
  -7  -9  -1    9.90    0.68
   7   9  -1   12.17    0.70
   7   9  -1   10.94    0.74
   7  -9   1   11.08    0.66
  -7   9   1   10.90    0.54
   7  -9   1   11.97    0.72
  -7   9  -1   11.25    0.67
  -7   9  -1   12.60    0.66
   7  -9  -1   11.45    0.54
  -7  -9   1   12.14    0.75
   7   9   1   11.42    0.74
  -7  -9   1   12.63    0.66
   7  -9  -1   11.54    0.76
  -7  -9  -2    0.23    0.26
   7   9  -2    0.22    0.23
   7  -9   2    0.17    0.23
   7   9  -2    0.63    0.27
  -7   9  -2   -0.12    0.23
  -7   9  -2    0.61    0.25
  -7  -9   2    0.27    0.18
   7  -9  -2    0.22    0.28
  -7  -9   2    0.52    0.29
   7   9   2    0.35    0.28
   7   9  -3    4.14    0.60
   7   9  -3    3.47    0.49
  -7  -9  -3    3.70    0.53
   7  -9   3    4.31    0.58
  -7   9  -3    4.55    0.60
  -7  -9   3    4.62    0.67
   7  -9  -3    4.59    0.65
  -7   9  -3    5.01    0.60
   7   9   3    5.44    0.70
  -7  -9   3    4.02    0.48
   8   9   0   16.35    0.97
   8   9   0   15.64    0.81
   8  -9   0   16.43    0.75
   8  -9   0   15.18    0.89
  -8   9   0   15.55    0.74
  -8  -9   0   17.75    0.95
  -8  -9   0   14.74    0.80
   8   9   0   15.50    0.84
   8  -9   1    8.57    0.57
   8  -9   1    7.42    0.68
  -8  -9  -1    6.55    0.66
   8   9  -1    7.49    0.73
   8   9  -1    7.41    0.55
   8   9   1    7.71    0.63
  -8   9  -1    7.85    0.57
   8  -9  -1    7.29    0.71
  -8   9  -1    8.11    0.54
  -8  -9   1    7.86    0.52
  -8  -9   1    7.98    0.77
   8   9  -2    9.11    0.62
   8   9  -2    8.57    0.81
  -8  -9  -2    8.04    0.78
   8  -9   2    8.95    0.67
  -8   9  -2    8.88    0.65
   8   9   2    8.86    0.84
   8  -9  -2    8.09    0.81
  -8  -9   2    8.45    0.56
  -8  -9   2    9.85    0.89
  -8   9  -2    7.97    0.64
   8  -9   3    3.47    0.53
   8   9  -3    3.73    0.59
  -8  -9  -3    4.50    0.62
  -8  -9   3    2.71    0.54
   8  -9  -3    2.56    0.54
   8   9   3    3.01    0.58
  -8   9  -3    3.97    0.58
  -8   9  -3    2.69    0.50
   9  -9   0    9.09    0.70
   9   9   0    9.00    0.71
  -9  -9   0    9.17    0.61
  -9  -9   0    9.33    0.72
   9   9   0   10.09    0.66
   9  -9   0    6.75    0.50
   9   9   0    9.60    0.62
   9   9  -1    3.79    0.55
   9   9  -1    3.72    0.54
   9  -9   1    4.26    0.46
   9   9  -1    4.33    0.50
   9  -9   1    4.47    0.56
  -9  -9  -1    4.17    0.59
   9   9   1    5.16    0.60
  -9  -9   1    4.25    0.45
  -9  -9   1    4.82    0.62
   9  -9  -1    4.19    0.55
  -9   9  -1    3.90    0.48
   9  -9  -1    3.65    0.49
  -9   9  -1    4.44    0.48
   9   9  -2    2.37    0.52
   9   9  -2    2.02    0.49
   9  -9   2    2.31    0.43
  -9  -9  -2    2.71    0.51
  -9   9  -2    3.04    0.46
   9  -9  -2    3.13    0.56
   9   9   2    2.52    0.49
  -9  -9   2    1.83    0.42
  -9   9  -2    2.53    0.44
   9   9  -3    0.53    0.35
  -9  -9  -3    0.74    0.40
   9  -9   3    0.68    0.37
  -9   9  -3    0.22    0.33
   9   9   3    0.51    0.40
   9  -9  -3    0.36    0.30
   9  -9  -3   -0.12    0.37
  -9   9  -3    0.34    0.35
  -9  -9   3    0.22    0.32
  10  -9   0   -0.15    0.23
  10   9   0    0.50    0.28
 -10  -9   0    0.06    0.27
  10   9   0   -0.25    0.20
 -10  -9   0   -0.04    0.20
  10   9   0    0.27    0.26
  10   9  -1    3.81    0.47
  10  -9   1    3.74    0.55
  10   9  -1    4.21    0.58
  10   9  -1    3.11    0.53
  10  -9   1    4.08    0.53
 -10  -9  -1    3.98    0.56
 -10  -9   1    3.81    0.59
 -10   9  -1    3.73    0.47
  10  -9  -1    3.65    0.50
  10  -9  -1    3.74    0.57
  10   9   1    3.34    0.53
  10   9  -2    0.68    0.43
  10  -9   2    0.93    0.34
 -10  -9  -2    0.82    0.40
  10   9  -2    1.43    0.47
  10  -9  -2    0.70    0.38
 -10   9  -2    1.48    0.37
  10  -9  -2    0.74    0.36
  10   9   2    0.88    0.35
 -10  -9   2    0.67    0.39
 -10   9  -2    0.82    0.33
 -11  -9   0    1.71    0.36
  11   9   0    1.39    0.35
 -11  -9   0    1.35    0.44
  11   9   0    1.57    0.47
  11  -9   0    2.74    0.50
 -11  -9  -1    0.10    0.33
  11   9  -1   -0.38    0.28
  11   9  -1    0.33    0.39
  11  -9   1   -0.04    0.30
  11  -9  -1    0.39    0.34
  11  -9  -1    0.14    0.28
  11   9   1    0.42    0.29
 -11  -9   1    0.54    0.36
  11   9   1    0.15    0.28
 -11  -9  -2   -0.05    0.33
  11   9  -2   -0.46    0.35
  11   9  -2    0.60    0.43
 -11  -9   2    0.65    0.36
  11  -9  -2   -0.08    0.28
  11  -9  -2    0.31    0.37
 -11   9  -2   -0.26    0.29
  11   9   2    0.32    0.33
  12   9   0   -0.16    0.36
  12  -9   0    0.28    0.30
 -12  -9   0   -0.11    0.21
  12   9  -1    0.20    0.44
 -12  -9  -1   -0.33    0.30
  12  -9   1    0.46    0.33
  12   9  -1    0.35    0.34
 -12  -9  -1    0.51    0.38
  12   9   1    0.12    0.32
  12  -9  -1    0.82    0.35
 -12  -9   1    0.61    0.37
   0  10   0   41.40    1.54
   0 -10   0   42.09    1.45
   0 -10   0   40.97    1.50
   0 -10  -1    0.06    0.12
   0 -10  -1   -0.09    0.13
   0  10  -1   -0.05    0.19
   0  10   1    0.44    0.17
   0 -10   1   -0.18    0.14
   0 -10  -1   -0.10    0.08
   0  10  -2   22.52    0.93
   0 -10  -2   23.85    0.98
   0  10  -2   23.97    1.09
   0 -10  -2   22.25    0.84
   0  10   2   22.09    1.03
   0 -10   2   20.83    1.01
   0  10   3   -0.08    0.22
   0 -10   3    0.12    0.22
   0  10  -3   -0.01    0.28
   0 -10  -3    0.18    0.17
   0  10   4    1.90    0.45
   0 -10   4    1.43    0.42
   0  10  -4    1.03    0.41
   1 -10   0    2.01    0.31
  -1 -10   0    2.18    0.29
  -1 -10   0    2.07    0.28
   1  10   0    1.85    0.30
   1 -10   0    2.30    0.29
  -1  10   0    2.61    0.35
  -1 -10  -1   12.64    0.59
  -1  10   1   12.36    0.67
   1  10  -1   11.42    0.70
  -1 -10  -1   12.95    0.67
   1 -10   1   11.94    0.66
  -1  10   1   12.63    0.51
  -1 -10  -1   12.60    0.63
   1 -10  -1   12.89    0.65
  -1 -10   1   13.01    0.67
  -1 -10   1   11.75    0.67
  -1  10  -1   12.81    0.71
   1  10   1   13.37    0.71
   1 -10  -1   13.81    0.54
   1 -10  -1   12.36    0.66
  -1 -10  -2    6.28    0.40
  -1 -10  -2    5.47    0.42
  -1  10   2    5.93    0.56
   1  10  -2    6.68    0.52
   1  10  -2    6.41    0.45
   1 -10   2    6.26    0.48
   1  10   2    5.84    0.58
   1 -10  -2    5.60    0.44
   1 -10  -2    6.50    0.31
  -1 -10   2    6.77    0.48
   1 -10  -2    6.36    0.47
  -1  10  -2    5.79    0.59
  -1  10   3    1.16    0.30
   1 -10   3    0.80    0.32
   1  10  -3    0.98    0.34
   1  10  -3    0.90    0.25
  -1 -10  -3    1.45    0.28
   1  10   3    0.63    0.26
  -1 -10   3    1.07    0.31
   1 -10  -3    0.63    0.25
  -1  10  -3    0.84    0.34
   1  10  -4    0.63    0.40
  -1  10   4    0.96    0.37
   1 -10   4    0.65    0.30
  -1  10  -4    1.60    0.41
  -1 -10   4    1.10    0.38
   1  10   4    1.33    0.41
  -2 -10   0   13.75    0.68
  -2 -10   0   13.15    0.70
   2  10   0   12.61    0.70
   2 -10   0   15.04    0.69
  -2  10   0   12.93    0.69
   2 -10   0   14.98    0.74
  -2  10   1   21.87    0.75
   2 -10   1   23.34    0.99
  -2  10   1   23.22    0.97
   2  10  -1   22.32    1.02
  -2 -10  -1   22.57    0.99
  -2 -10  -1   22.19    0.91
   2  10  -1   21.57    0.98
   2  10   1   23.55    1.04
  -2 -10   1   22.45    1.01
  -2 -10   1   21.83    0.97
   2 -10  -1   23.30    0.96
   2 -10  -1   22.79    1.00
  -2  10  -1   22.54    1.00
  -2 -10  -2    0.41    0.18
  -2  10   2    1.05    0.28
   2  10  -2    0.56    0.28
   2  10  -2    0.49    0.21
   2 -10   2    0.56    0.21
  -2 -10  -2    1.11    0.24
   2  10   2    0.90    0.25
   2 -10  -2    0.84    0.26
   2 -10  -2    0.57    0.22
  -2  10  -2    0.80    0.30
  -2 -10   2    0.82    0.22
   2  10  -3    0.65    0.34
   2 -10   3    0.74    0.31
  -2 -10  -3    0.45    0.23
   2  10  -3    0.87    0.28
  -2  10   3    0.83    0.26
  -2 -10   3    0.95    0.31
   2  10   3    1.06    0.34
   2 -10  -3    1.07    0.30
  -2  10  -3    1.10    0.32
  -2  10   4    0.69    0.30
   2  10  -4    0.55    0.38
   2 -10   4    1.18    0.35
   2  10   4    0.06    0.31
   2 -10  -4    0.88    0.31
  -2  10  -4    0.52    0.32
  -2 -10   4    0.79    0.30
  -3 -10   0    4.81    0.45
   3 -10   0    3.90    0.44
  -3  10   0    4.57    0.44
   3 -10   0    4.44    0.41
   3  10   0    3.36    0.42
  -3 -10   0    3.96    0.42
  -3  10   1    0.84    0.23
   3 -10   1    0.81    0.21
   3  10  -1    0.95    0.25
  -3 -10  -1    1.14    0.25
   3  10  -1    1.19    0.28
  -3 -10  -1    0.95    0.26
  -3  10   1    1.02    0.10
  -3  10  -1    0.51    0.24
  -3 -10   1    0.90    0.27
   3  10   1    0.96    0.26
   3 -10  -1    0.91    0.22
  -3 -10   1    1.27    0.24
   3 -10  -1    0.65    0.24
   3  10  -2    3.45    0.43
  -3  10   2    4.73    0.48
  -3 -10  -2    4.61    0.47
   3 -10   2    3.90    0.47
   3  10  -2    4.30    0.52
   3 -10  -2    4.14    0.49
  -3  10  -2    4.94    0.53
  -3 -10   2    5.68    0.61
   3  10   2    5.04    0.56
  -3 -10   2    4.58    0.47
   3 -10  -2    4.55    0.45
  -3 -10  -3    1.20    0.29
   3  10  -3    1.06    0.37
  -3  10   3    1.01    0.28
   3 -10   3    1.80    0.37
   3  10  -3    1.37    0.32
  -3  10  -3    1.18    0.33
   3 -10  -3    1.63    0.36
  -3 -10   3    1.54    0.31
   3  10   3    0.87    0.34
   3  10  -4    1.05    0.41
   3 -10   4    0.76    0.32
  -3  10  -4    0.73    0.37
  -3 -10   4    0.65    0.35
   3  10   4    1.11    0.41
  -3  10  -4    0.65    0.33
   3 -10  -4    1.28    0.41
   4 -10   0   34.18    1.27
  -4  10   0   33.83    1.15
   4 -10   0   32.40    1.36
  -4  10   0   33.62    1.30
  -4 -10   0   35.95    1.36
   4  10   0   32.95    1.36
  -4 -10   0   33.21    1.32
  -4 -10  -1   24.36    1.05
   4 -10   1   23.91    1.05
   4 -10   1   25.12    1.09
  -4  10   1   24.06    0.99
  -4 -10  -1   24.83    1.08
   4  10  -1   26.72    1.13
   4  10  -1   24.20    1.09
   4  10   1   25.74    1.12
  -4 -10   1   21.43    1.07
   4 -10  -1   23.93    1.09
  -4  10  -1   24.81    1.08
   4 -10  -1   24.89    0.98
  -4 -10   1   24.42    1.04
  -4 -10  -2    9.01    0.58
   4  10  -2    9.13    0.65
   4 -10   2    8.52    0.63
  -4  10   2    8.93    0.54
   4  10  -2    8.11    0.61
   4 -10  -2    8.95    0.65
   4  10   2    8.63    0.64
  -4  10  -2    9.09    0.66
   4 -10  -2    9.05    0.53
  -4 -10   2    8.16    0.56
  -4 -10   2    9.28    0.68
   4 -10   3    0.91    0.35
   4  10  -3    0.95    0.33
  -4 -10  -3    1.28    0.32
  -4  10   3    0.97    0.26
   4  10  -3    1.36    0.40
   4 -10  -3    0.94    0.25
  -4 -10   3    1.18    0.30
  -4  10  -3    1.00    0.38
  -4  10  -3    1.10    0.35
   4  10   3    1.34    0.37
   4 -10  -3    2.04    0.42
   4 -10   4    1.71    0.42
   4  10  -4    0.73    0.40
   4 -10  -4    1.52    0.42
  -4 -10   4    0.76    0.35
  -4  10  -4    1.20    0.44
   4  10   4    1.42    0.41
  -4  10  -4    1.47    0.45
   5 -10   0   30.49    1.30
   5  10   0   32.93    1.37
   5  10   0   31.80    1.30
   5 -10   0   31.73    1.19
  -5 -10   0   32.30    1.28
  -5  10   0   29.68    1.06
  -5  10   0   28.67    1.20
  -5 -10   0   31.32    1.29
  -5 -10  -1    1.77    0.34
   5 -10   1    2.17    0.37
   5 -10   1    2.04    0.32
   5  10  -1    2.17    0.38
  -5  10   1    1.78    0.29
   5  10  -1    1.81    0.35
  -5 -10   1    1.75    0.36
   5 -10  -1    2.29    0.40
  -5  10  -1    1.76    0.28
  -5 -10   1    2.01    0.32
   5  10   1    2.00    0.37
  -5  10  -1    1.81    0.32
   5 -10  -1    2.00    0.28
   5  10  -2    6.21    0.63
   5  10  -2    6.60    0.63
  -5 -10  -2    5.96    0.58
  -5  10   2    7.12    0.46
   5 -10   2    7.31    0.57
  -5 -10   2    7.52    0.53
   5  10   2    7.07    0.70
  -5  10  -2    6.56    0.63
   5 -10  -2    6.39    0.44
  -5  10  -2    7.21    0.63
  -5 -10   2    7.96    0.74
   5 -10  -2    5.87    0.64
   5  10  -3    2.55    0.47
   5  10  -3    2.78    0.48
  -5 -10  -3    3.00    0.45
   5 -10   3    3.09    0.52
  -5  10  -3    2.19    0.47
  -5  10  -3    2.57    0.47
   5  10   3    2.93    0.56
   5 -10  -3    2.77    0.47
  -5 -10   3    2.47    0.40
   5 -10   4    1.87    0.50
   5  10  -4    1.57    0.51
   5  10  -4    1.57    0.42
  -5  10  -4    1.80    0.43
   5  10   4    2.32    0.55
  -5  10  -4    1.82    0.49
  -5 -10   4    1.52    0.41
   5 -10  -4    2.90    0.55
   6 -10   0    0.46    0.19
  -6  10   0    0.49    0.15
   6 -10   0    0.11    0.22
   6  10   0    0.49    0.27
  -6 -10   0    0.34    0.19
   6  10   0    0.27    0.24
  -6 -10   0    0.05    0.19
  -6  10   0    0.35    0.22
   6 -10   1   50.15    1.88
   6 -10   1   51.97    1.95
   6  10  -1   52.68    2.00
  -6 -10  -1   56.67    1.98
   6  10  -1   53.96    1.93
  -6  10   1   51.88    1.78
   6 -10  -1   48.73    1.97
  -6  10  -1   50.22    1.81
  -6 -10   1   50.96    1.99
   6  10   1   52.78    1.99
  -6 -10   1   55.14    1.89
   6 -10  -1   51.71    1.76
  -6  10  -1   52.42    1.90
   6 -10   2    4.37    0.52
   6  10  -2    5.07    0.60
   6  10  -2    5.54    0.57
  -6 -10  -2    3.23    0.48
  -6 -10   2    5.36    0.66
   6  10   2    4.20    0.57
   6 -10  -2    3.75    0.51
  -6  10  -2    5.18    0.58
  -6  10  -2    4.03    0.49
  -6 -10   2    4.06    0.45
   6 -10  -2    4.43    0.46
   6  10  -3    3.47    0.53
  -6 -10  -3    2.91    0.49
   6 -10   3    3.66    0.54
   6  10  -3    3.30    0.50
  -6 -10   3    3.44    0.46
  -6  10  -3    2.94    0.52
   6 -10  -3    3.82    0.59
   6  10   3    2.98    0.52
  -6  10  -3    3.60    0.53
   7  10   0   15.22    0.79
  -7  10   0   16.93    0.80
  -7 -10   0   15.20    0.90
  -7 -10   0   16.43    0.83
   7  10   0   16.36    0.88
   7 -10   0   15.30    0.88
   7 -10   0   18.02    0.80
   7  10   0   17.62    0.99
   7 -10   1   11.71    0.74
  -7 -10  -1   12.87    0.77
   7  10  -1   11.03    0.81
   7  10  -1   13.39    0.78
   7 -10   1   11.83    0.72
  -7  10   1   12.27    0.62
  -7 -10   1   12.86    0.71
   7  10   1   13.29    0.82
   7 -10  -1   13.04    0.84
   7 -10  -1   13.45    0.62
  -7  10  -1   12.67    0.73
  -7  10  -1   12.53    0.68
  -7 -10   1   13.78    0.84
   7 -10   2   29.49    1.35
   7  10  -2   28.83    1.41
  -7 -10  -2   29.67    1.35
   7  10  -2   28.29    1.29
  -7 -10   2   30.04    1.23
  -7  10  -2   28.42    1.28
  -7 -10   2   30.89    1.44
   7  10   2   29.97    1.41
  -7  10  -2   28.57    1.33
   7 -10  -2   31.54    1.44
   7 -10   3    0.78    0.31
  -7 -10  -3    1.74    0.43
   7  10  -3    1.49    0.37
   7  10  -3    2.30    0.48
  -7  10  -3    2.02    0.48
  -7 -10   3    2.09    0.37
   7  10   3    1.51    0.40
   7 -10  -3    1.42    0.46
  -7  10  -3    1.91    0.41
  -7 -10   3    1.43    0.39
   8  10   0   12.18    0.71
  -8  10   0   13.16    0.69
   8 -10   0   12.39    0.65
  -8 -10   0   11.62    0.72
   8  10   0   13.34    0.79
  -8 -10   0   12.77    0.80
   8  10   0   12.41    0.83
   8 -10   0   11.69    0.80
   8 -10   1   12.25    0.77
   8  10  -1   12.01    0.83
   8  10  -1   13.89    0.78
   8 -10   1   12.83    0.74
  -8 -10  -1   12.38    0.80
  -8 -10   1   11.40    0.83
  -8  10  -1   13.08    0.74
  -8 -10   1   13.10    0.72
   8  10   1   13.28    0.84
   8 -10  -1   12.87    0.84
  -8  10  -1   12.80    0.70
   8  10  -2   13.40    0.94
  -8 -10  -2   13.30    0.87
   8  10  -2   12.34    0.76
   8 -10   2   14.48    0.83
   8  10   2   10.66    0.85
  -8  10  -2   13.42    0.81
   8 -10  -2   13.22    0.92
  -8  10  -2   12.91    0.83
  -8 -10   2   11.50    0.87
  -8 -10   2   12.54    0.72
   8 -10   3    2.70    0.49
   8  10  -3    2.54    0.54
  -8 -10  -3    2.12    0.48
  -8  10  -3    1.98    0.46
   8  10   3    2.15    0.54
   8 -10  -3    1.90    0.50
  -8  10  -3    3.08    0.54
  -8 -10   3    2.27    0.51
   9  10   0    1.25    0.33
  -9 -10   0    1.39    0.33
   9  10   0    1.85    0.39
  -9 -10   0    1.35    0.38
   9 -10   0    2.03    0.40
   9  10   0    2.38    0.48
   9  10  -1   19.01    0.98
   9  10  -1   20.63    1.18
   9 -10   1   19.61    1.06
   9  10  -1   18.47    1.05
  -9 -10  -1   19.58    1.10
   9 -10   1   20.28    0.97
  -9 -10  -1   19.74    1.03
  -9  10  -1   18.33    0.94
  -9  10  -1   18.88    0.93
   9  10   1   19.60    1.08
  -9 -10   1   22.32    1.15
   9 -10  -1   18.07    1.07
  -9 -10   1   18.77    0.93
   9 -10   2    1.11    0.36
   9  10  -2    1.45    0.47
  -9 -10  -2    2.02    0.47
   9  10   2    1.65    0.45
  -9  10  -2    1.59    0.38
  -9 -10   2    2.21    0.49
  -9  10  -2    1.67    0.38
   9 -10  -2    1.28    0.43
  10  10   0    0.66    0.39
 -10 -10   0    0.36    0.31
  10 -10   0    0.81    0.33
  10  10   0    0.76    0.31
 -10 -10   0   -0.02    0.21
  10  10  -1    4.12    0.50
 -10 -10  -1    3.95    0.62
 -10 -10  -1    4.47    0.56
  10  10  -1    4.06    0.59
  10  10  -1    4.80    0.67
  10 -10   1    4.30    0.59
  10 -10  -1    4.58    0.63
  10  10   1    3.96    0.58
  10 -10  -1    4.38    0.53
 -10 -10   1    4.13    0.62
  10  10  -2    4.92    0.74
 -10 -10  -2    4.50    0.68
  10  10  -2    5.03    0.73
  10 -10   2    4.96    0.60
 -10 -10   2    7.05    0.84
 -10  10  -2    3.87    0.55
  10  10   2    5.26    0.68
  10 -10  -2    6.72    0.75
  10 -10  -2    5.04    0.72
 -10  10  -2    4.90    0.60
  11  10   0    0.59    0.32
  11 -10   0    0.51    0.28
  11  10   0    0.22    0.35
 -11 -10   0    0.28    0.36
 -11 -10   0    0.16    0.24
 -11 -10  -1    1.58    0.40
  11  10  -1    2.78    0.60
  11  10  -1    1.64    0.48
  11 -10   1    2.03    0.47
 -11 -10  -1    1.66    0.43
  11 -10  -1    1.60    0.48
  11  10   1    1.66    0.43
 -11 -10   1    2.35    0.53
  11 -10  -1    1.27    0.46
   0 -11   0   -0.07    0.12
   0  11   0   -0.18    0.16
   0 -11   0   -0.06    0.15
   0 -11  -1   21.82    0.97
   0  11  -1   20.41    0.99
   0 -11  -1   21.28    0.94
   0 -11  -1   20.49    0.82
   0  11   1   21.29    0.98
   0 -11   1   22.01    0.98
   0 -11  -2    0.19    0.20
   0  11  -2    0.17    0.22
   0 -11  -2   -0.07    0.15
   0  11   2    0.01    0.19
   0 -11  -2    0.10    0.12
   0 -11   2    0.19    0.16
   0 -11  -3    6.92    0.60
   0  11   3    6.17    0.66
   0 -11   3    6.82    0.69
   0  11  -3    5.42    0.66
   0  11   4    0.17    0.30
   0 -11   4    0.17    0.32
   0  11  -4   -0.12    0.25
  -1  11   0    1.78    0.32
   1  11   0    1.88    0.32
  -1 -11   0    1.64    0.28
   1 -11   0    1.99    0.32
  -1 -11   0    1.51    0.27
   1  11  -1   12.41    0.74
  -1  11   1   10.45    0.64
  -1 -11  -1   12.08    0.67
  -1 -11  -1   12.58    0.59
   1 -11   1   11.73    0.67
   1 -11  -1   12.93    0.69
   1  11   1   12.12    0.71
   1 -11  -1   12.41    0.68
  -1 -11   1   11.47    0.68
  -1  11  -1   11.61    0.72
   1 -11  -1   12.34    0.53
  -1 -11   1   11.08    0.65
   1 -11   2   13.49    0.80
  -1 -11  -2   15.59    0.74
   1  11  -2   14.43    0.83
   1  11  -2   14.05    0.73
  -1 -11  -2   15.96    0.69
  -1  11   2   14.17    0.79
  -1 -11   2   15.43    0.82
  -1  11  -2   14.58    0.86
   1  11   2   12.67    0.80
   1 -11  -2   14.99    0.78
   1 -11  -2   14.42    0.76
  -1 -11  -3    0.22    0.21
   1  11  -3    0.45    0.34
   1 -11   3    0.14    0.26
  -1  11   3    0.13    0.26
   1  11   3   -0.05    0.19
   1 -11  -3    0.11    0.21
  -1  11  -3   -0.24    0.29
  -1 -11   3   -0.03    0.22
   1  11  -4    2.54    0.55
   1 -11   4    2.49    0.48
  -1  11   4    3.64    0.56
  -1 -11   4    2.54    0.51
   1  11   4    2.54    0.52
  -1  11  -4    2.49    0.56
   2 -11   0   55.10    1.99
   2  11   0   55.18    2.01
   2 -11   0   55.36    1.93
  -2 -11   0   55.33    1.97
  -2  11   0   56.43    1.98
  -2 -11   0   55.65    1.93
   2  11  -1   55.50    1.99
   2 -11   1   52.21    1.91
  -2  11   1   50.50    1.89
  -2 -11  -1   51.65    1.93
  -2 -11  -1   57.03    1.86
  -2 -11   1   55.22    1.94
   2 -11  -1   52.81    1.87
  -2  11  -1   52.29    1.94
   2 -11  -1   55.42    1.95
   2  11   1   51.49    1.96
  -2 -11   1   54.31    1.95
   2 -11   2    9.65    0.62
  -2  11   2    7.49    0.56
  -2 -11  -2    9.32    0.54
   2  11  -2    9.26    0.60
   2  11  -2    9.55    0.69
   2 -11  -2    8.89    0.59
   2 -11  -2    9.11    0.60
   2  11   2    8.35    0.65
  -2 -11   2    9.13    0.62
  -2  11  -2    8.38    0.66
  -2  11   3    1.80    0.37
   2  11  -3    2.26    0.37
   2  11  -3    2.67    0.46
   2 -11   3    1.92    0.40
   2  11   3    2.11    0.46
   2 -11  -3    1.95    0.38
  -2 -11   3    2.33    0.42
  -2  11  -3    1.54    0.39
   2 -11   4    5.26    0.69
  -2  11   4    4.36    0.59
   2  11  -4    4.64    0.67
  -2  11  -4    4.15    0.66
   2  11   4    4.76    0.70
   2 -11  -4    6.18    0.83
  -2 -11   4    4.46    0.64
  -3 -11   0   71.26    2.42
   3  11   0   69.42    2.47
  -3  11   0   68.80    2.41
   3 -11   0   74.34    2.40
  -3 -11   0   71.27    2.44
   3 -11   0   72.65    2.48
   3  11  -1    5.14    0.54
   3  11  -1    4.82    0.50
   3 -11   1    5.50    0.52
  -3 -11  -1    5.21    0.48
  -3  11   1    5.53    0.44
  -3 -11  -1    5.00    0.51
   3 -11  -1    5.01    0.46
   3  11   1    4.87    0.54
  -3 -11   1    4.59    0.52
   3 -11  -1    5.15    0.55
  -3 -11   1    5.30    0.52
  -3  11  -1    5.32    0.55
   3  11  -2    6.59    0.65
  -3  11   2    7.79    0.54
   3  11  -2    8.45    0.60
  -3 -11  -2    7.16    0.52
   3 -11   2    7.47    0.57
   3  11   2    8.34    0.77
  -3 -11   2    7.53    0.73
  -3 -11   2    7.80    0.57
   3 -11  -2    7.95    0.53
   3 -11  -2    7.87    0.68
  -3  11  -2    8.22    0.73
   3  11  -3    0.98    0.37
   3  11  -3    0.52    0.29
  -3 -11  -3    1.01    0.29
  -3  11   3    0.43    0.27
   3 -11   3    0.63    0.33
   3  11   3    0.32    0.24
  -3 -11   3    0.55    0.27
  -3  11  -3    0.57    0.36
   3 -11  -3    0.53    0.25
   3 -11  -3    1.01    0.33
   3  11  -4    3.51    0.60
   3 -11   4    2.84    0.53
  -3  11  -4    3.20    0.57
   3 -11  -4    2.84    0.50
  -3 -11   4    2.84    0.54
  -3  11  -4    2.31    0.47
   3  11   4    3.10    0.58
  -4  11   0   30.51    1.22
  -4 -11   0   29.76    1.25
   4  11   0   29.89    1.29
  -4 -11   0   27.79    1.23
   4 -11   0   30.93    1.29
   4 -11   0   29.18    1.18
  -4  11   1   21.44    0.96
   4  11  -1   22.42    1.07
  -4 -11  -1   22.31    1.03
   4 -11   1   23.20    1.02
   4  11  -1   20.14    1.03
  -4 -11  -1   21.08    0.98
   4 -11  -1   20.94    0.92
   4 -11  -1   22.56    1.06
  -4  11  -1   21.69    1.03
  -4 -11   1   20.86    0.99
  -4 -11   1   21.10    1.05
   4  11   1   24.49    1.11
   4  11  -2    4.50    0.53
  -4  11   2    4.08    0.44
   4 -11   2    3.56    0.46
  -4 -11  -2    4.45    0.48
   4  11  -2    3.31    0.50
  -4 -11   2    4.11    0.56
   4 -11  -2    3.69    0.42
  -4  11  -2    3.64    0.51
  -4 -11   2    3.88    0.45
   4 -11  -2    3.72    0.51
   4  11   2    4.58    0.57
   4 -11   3    5.73    0.68
   4  11  -3    4.80    0.61
   4  11  -3    4.54    0.56
  -4 -11  -3    5.10    0.54
  -4  11  -3    5.15    0.66
  -4  11  -3    4.33    0.57
   4 -11  -3    5.14    0.61
   4  11   3    4.08    0.60
   4 -11  -3    4.63    0.49
  -4 -11   3    5.60    0.61
   4  11  -4    0.87    0.44
   4 -11   4    0.79    0.40
   4 -11  -4    0.79    0.38
  -4  11  -4    0.52    0.42
  -4 -11   4    1.19    0.40
  -4  11  -4    1.87    0.50
   4  11   4    1.05    0.38
   5 -11   0    4.17    0.42
  -5  11   0    4.56    0.48
  -5  11   0    4.15    0.30
   5  11   0    4.01    0.50
   5 -11   0    3.43    0.48
  -5 -11   0    3.59    0.47
  -5 -11   0    2.95    0.40
   5  11  -1   23.08    1.13
  -5  11   1   23.99    1.01
   5  11  -1   24.17    1.12
  -5 -11  -1   22.20    1.09
  -5 -11  -1   22.25    1.05
   5 -11   1   22.91    1.11
   5 -11   1   23.20    1.06
   5 -11  -1   22.43    1.11
   5 -11  -1   23.93    0.98
  -5 -11   1   23.26    1.06
  -5  11  -1   24.00    1.10
  -5 -11   1   24.90    1.16
  -5  11  -1   25.56    1.02
   5  11   1   23.35    1.14
  -5  11   2    1.55    0.29
  -5 -11  -2    2.19    0.38
   5  11  -2    2.41    0.43
   5  11  -2    2.40    0.43
   5 -11   2    1.84    0.36
   5  11   2    2.24    0.45
  -5  11  -2    1.49    0.38
   5 -11  -2    2.09    0.44
  -5 -11   2    1.61    0.39
  -5  11  -2    2.82    0.41
  -5 -11   2    1.96    0.35
   5 -11  -2    2.25    0.32
   5  11  -3    2.86    0.52
   5  11  -3    2.68    0.47
  -5 -11  -3    2.94    0.46
   5 -11   3    2.78    0.51
  -5  11  -3    2.72    0.49
  -5  11  -3    2.48    0.47
   5 -11  -3    3.19    0.54
   5  11   3    3.48    0.59
  -5 -11   3    3.56    0.49
   6  11   0   19.34    1.06
   6 -11   0   17.10    0.97
  -6 -11   0   18.62    0.95
   6  11   0   21.02    1.02
   6 -11   0   19.53    0.87
  -6  11   0   19.01    0.89
  -6 -11   0   17.97    0.97
   6  11  -1    5.16    0.59
  -6 -11  -1    4.91    0.55
   6  11  -1    4.17    0.51
   6 -11   1    4.46    0.49
  -6 -11  -1    5.56    0.58
  -6  11   1    5.33    0.43
   6 -11   1    4.64    0.54
   6  11   1    5.29    0.60
   6 -11  -1    5.33    0.60
  -6  11  -1    5.06    0.55
  -6 -11   1    4.56    0.57
  -6 -11   1    4.96    0.52
   6 -11  -1    4.83    0.43
  -6  11  -1    5.27    0.48
   6  11  -2    0.96    0.33
  -6 -11  -2    0.43    0.28
   6  11  -2    1.19    0.37
   6 -11   2    1.66    0.38
   6  11   2    0.87    0.31
  -6 -11   2    0.85    0.31
   6 -11  -2    0.59    0.27
  -6  11  -2    1.07    0.31
  -6 -11   2    0.99    0.28
  -6  11  -2    0.71    0.36
  -6 -11  -3    3.04    0.49
   6  11  -3    2.74    0.49
   6  11  -3    3.83    0.57
   6 -11   3    3.16    0.53
  -6  11  -3    3.27    0.56
  -6 -11   3    4.42    0.53
   6  11   3    3.18    0.60
   6 -11  -3    2.68    0.53
  -6  11  -3    4.42    0.60
   7 -11   0   14.60    0.89
   7  11   0   14.44    0.94
  -7 -11   0   15.23    0.84
   7  11   0   13.50    0.84
   7 -11   0   15.91    0.77
  -7  11   0   14.01    0.75
  -7 -11   0   15.33    0.90
  -7 -11  -1    2.35    0.43
   7  11  -1    2.66    0.48
   7  11  -1    2.97    0.46
   7 -11   1    3.27    0.47
   7 -11   1    3.31    0.44
  -7 -11  -1    3.51    0.48
  -7  11  -1    3.25    0.39
   7 -11  -1    3.48    0.37
   7  11   1    3.68    0.51
   7 -11  -1    2.50    0.47
  -7  11  -1    3.27    0.46
  -7 -11   1    3.24    0.52
  -7 -11   1    3.09    0.42
   7  11  -2    1.71    0.44
   7  11  -2    1.62    0.39
   7 -11   2    1.73    0.40
  -7 -11  -2    1.05    0.32
   7 -11  -2    1.60    0.43
  -7 -11   2    1.52    0.37
  -7  11  -2    1.09    0.37
  -7 -11   2    1.54    0.32
   7  11   2    1.56    0.42
  -7  11  -2    1.14    0.34
  -7 -11  -3    0.25    0.32
   7 -11   3    1.02    0.34
   7  11  -3    0.53    0.38
   7  11  -3    0.38    0.32
   7  11   3    0.47    0.37
  -7 -11   3    0.40    0.27
   7 -11  -3    0.84    0.40
  -7  11  -3   -0.02    0.35
  -7  11  -3    0.23    0.31
  -7 -11   3    0.52    0.33
   8 -11   0   24.92    1.28
  -8  11   0   28.42    1.16
   8  11   0   27.85    1.18
   8  11   0   27.40    1.28
  -8 -11   0   27.15    1.23
   8 -11   0   28.25    1.15
  -8 -11   0   28.61    1.35
   8  11   0   25.95    1.37
   8 -11   1    4.42    0.50
  -8 -11  -1    3.18    0.51
   8 -11   1    4.18    0.55
  -8 -11  -1    3.28    0.49
   8  11  -1    2.52    0.45
   8  11  -1    4.40    0.63
  -8  11  -1    3.17    0.42
  -8 -11   1    3.73    0.57
   8  11   1    3.39    0.50
  -8 -11   1    4.34    0.49
   8 -11  -1    3.53    0.53
  -8  11  -1    3.06    0.45
   8  11  -2    5.85    0.74
  -8 -11  -2    5.93    0.70
   8 -11   2    4.76    0.60
   8  11  -2    5.78    0.61
  -8 -11   2    6.56    0.77
   8 -11  -2    4.62    0.67
  -8  11  -2    4.84    0.61
  -8  11  -2    3.69    0.51
  -8 -11   2    4.65    0.52
   8  11   2    5.62    0.71
   8 -11   3    1.75    0.43
   8  11  -3    2.10    0.48
  -8 -11  -3    1.84    0.46
  -8 -11   3    1.88    0.53
  -8  11  -3    1.60    0.44
   8 -11  -3    1.60    0.48
   8  11   3    2.20    0.56
  -8  11  -3    1.49    0.47
   9 -11   0    0.08    0.25
   9  11   0    0.46    0.33
  -9 -11   0    0.03    0.22
  -9 -11   0   -0.20    0.20
   9  11   0   -0.01    0.24
   9  11  -1    0.92    0.43
   9  11  -1    1.16    0.36
  -9 -11  -1    0.70    0.37
   9 -11   1    1.27    0.33
  -9 -11  -1    0.76    0.31
   9 -11   1    1.28    0.36
   9  11  -1    0.37    0.39
  -9 -11   1    0.48    0.26
   9  11   1    1.14    0.34
  -9  11  -1    0.38    0.33
   9 -11  -1    0.88    0.38
  -9 -11   1    0.79    0.33
   9 -11   2    4.88    0.62
   9  11  -2    3.32    0.60
  -9 -11  -2    3.83    0.61
  -9  11  -2    3.58    0.55
  -9 -11   2    4.62    0.71
   9  11   2    3.83    0.63
   9 -11  -2    3.00    0.56
  -9  11  -2    2.48    0.45
  10  11   0    2.91    0.55
 -10 -11   0    1.56    0.41
  10  11   0    1.58    0.42
  10 -11   0    1.15    0.40
 -10 -11   0    1.97    0.39
  10 -11   1    3.29    0.53
 -10 -11  -1    2.90    0.53
 -10 -11  -1    2.05    0.44
  10  11  -1    2.46    0.57
  10  11  -1    3.25    0.58
  10  11  -1    3.56    0.53
  10 -11  -1    2.53    0.44
 -10 -11   1    2.87    0.54
  10 -11  -1    3.00    0.59
  10  11   1    3.61    0.57
  10 -11   2    2.41    0.48
  10  11  -2    2.40    0.60
  10  11  -2    3.19    0.65
 -10 -11  -2    2.14    0.48
 -10  11  -2    2.36    0.52
  10 -11  -2    2.05    0.48
  10 -11  -2    2.79    0.57
 -10 -11   2    2.75    0.56
  10  11   2    2.39    0.55
 -11 -11   0    1.08    0.44
  11  11   0    0.91    0.37
  11  11   0    1.92    0.48
  11 -11   0    1.85    0.48
 -11 -11   0    1.58    0.48
  11 -11   1    2.03    0.47
  11  11  -1    1.83    0.56
 -11 -11  -1    0.96    0.37
 -11 -11  -1    2.58    0.57
  11  11  -1    3.03    0.58
 -11 -11   1    1.74    0.49
  11 -11  -1    1.94    0.49
  11  11   1    1.95    0.47
   0 -12   0   20.55    0.97
   0  12   0   19.48    0.97
   0 -12   0   21.98    0.91
   0 -12  -1   -0.05    0.12
   0  12  -1   -0.05    0.23
   0 -12  -1   -0.20    0.16
   0 -12  -1    0.27    0.17
   0 -12   1   -0.02    0.18
   0  12   1    0.17    0.17
   0 -12  -2   15.09    0.80
   0 -12  -2   15.94    0.87
   0  12  -2   15.45    0.89
   0 -12   2   14.98    0.86
   0  12   2   15.37    0.87
   0 -12   3    0.12    0.20
   0  12   3    0.11    0.24
   0  12  -3    0.62    0.37
   0 -12  -3    0.20    0.20
   0  12   4    4.38    0.63
   0  12  -4    5.14    0.73
   0 -12   4    4.11    0.64
   1 -12   0   -0.06    0.17
   1  12   0    0.15    0.22
  -1  12   0    0.29    0.22
  -1 -12   0    0.08    0.18
  -1 -12   0    0.29    0.16
   1 -12   1   34.53    1.39
  -1  12   1   33.55    1.39
  -1 -12  -1   34.46    1.28
   1  12  -1   33.05    1.42
  -1 -12  -1   32.85    1.39
  -1 -12   1   34.10    1.40
   1 -12  -1   32.02    1.36
  -1  12  -1   35.51    1.45
   1  12   1   36.01    1.45
  -1 -12   1   34.17    1.39
   1 -12  -1   35.97    1.21
   1 -12  -1   34.49    1.37
   1  12  -2    2.80    0.48
   1 -12   2    4.34    0.51
  -1 -12  -2    3.51    0.46
  -1 -12  -2    3.85    0.43
  -1 -12  -2    4.18    0.38
  -1  12   2    3.44    0.45
  -1 -12   2    4.37    0.52
   1  12   2    2.96    0.45
   1 -12  -2    4.13    0.47
   1 -12  -2    3.98    0.47
  -1  12  -2    2.25    0.46
  -1  12   3   12.99    0.84
   1 -12   3   14.97    0.91
   1  12  -3   14.03    0.90
   1 -12  -3   13.37    0.80
   1  12   3   14.30    0.91
  -1 -12   3   13.37    0.85
  -1  12  -3   15.12    0.97
   1  12  -4    0.48    0.42
   1 -12   4    0.41    0.34
  -1  12   4    0.45    0.34
  -1  12  -4    0.50    0.42
   1  12   4    0.47    0.35
  -1 -12   4    0.28    0.29
  -2 -12   0    5.22    0.53
  -2 -12   0    4.60    0.47
   2  12   0    5.26    0.57
  -2  12   0    4.26    0.50
   2 -12   0    3.91    0.45
   2 -12   0    5.20    0.54
  -2 -12  -1    5.41    0.56
   2  12  -1    4.81    0.55
  -2 -12  -1    5.54    0.43
   2 -12   1    6.27    0.57
  -2  12   1    5.80    0.56
   2 -12  -1    5.66    0.53
  -2  12  -1    6.37    0.62
   2  12   1    6.12    0.61
   2 -12  -1    5.36    0.55
  -2 -12   1    6.30    0.58
  -2 -12   1    6.01    0.58
   2  12  -2    3.60    0.53
  -2  12   2    4.68    0.52
  -2 -12  -2    3.80    0.48
   2 -12   2    4.76    0.56
  -2 -12  -2    4.94    0.46
   2  12  -2    4.31    0.50
   2  12   2    4.12    0.55
  -2  12  -2    3.17    0.52
  -2 -12   2    4.20    0.51
   2 -12  -2    3.56    0.44
   2 -12  -2    4.85    0.54
   2  12  -3    1.91    0.48
   2 -12   3    1.96    0.45
  -2  12   3    2.63    0.43
   2  12  -3    2.12    0.48
   2 -12  -3    2.09    0.40
  -2 -12   3    1.48    0.37
  -2  12  -3    2.08    0.44
   2 -12  -3    1.59    0.39
   2  12   3    2.58    0.47
   2 -12   4    2.72    0.56
   2  12  -4    2.78    0.61
  -2  12  -4    3.06    0.61
  -2 -12   4    2.56    0.53
   2  12   4    3.66    0.60
   3  12   0    3.40    0.45
  -3 -12   0    2.99    0.39
  -3  12   0    3.40    0.44
  -3 -12   0    3.27    0.43
   3 -12   0    3.85    0.42
   3 -12   0    3.10    0.42
  -3  12   1   33.11    1.33
   3  12  -1   34.44    1.41
   3 -12   1   29.83    1.32
  -3 -12  -1   34.21    1.40
  -3 -12  -1   32.67    1.30
   3  12   1   28.20    1.35
  -3 -12   1   34.47    1.41
  -3 -12   1   32.45    1.34
   3 -12  -1   34.53    1.31
  -3  12  -1   33.05    1.40
   3 -12  -1   31.83    1.38
   3 -12   2    0.77    0.30
   3  12  -2    0.82    0.29
   3  12  -2    0.82    0.36
  -3 -12  -2    0.56    0.25
  -3  12   2    1.02    0.28
  -3  12  -2    0.87    0.33
   3  12   2    0.86    0.31
  -3 -12   2    0.99    0.30
  -3 -12   2    1.01    0.30
   3 -12  -2    0.89    0.32
   3 -12  -2    0.71    0.25
   3 -12   3    7.92    0.81
  -3  12   3    8.18    0.65
   3  12  -3    8.17    0.73
   3  12  -3    8.29    0.82
   3 -12  -3    9.29    0.66
  -3 -12   3   10.09    0.73
  -3  12  -3    8.95    0.87
   3  12   3    9.33    0.89
   3 -12  -3    9.55    0.73
   4 -12   0   26.68    1.24
  -4 -12   0   27.17    1.20
  -4 -12   0   27.64    1.22
   4 -12   0   29.13    1.17
   4  12   0   26.05    1.22
  -4  12   0   28.71    1.20
  -4  12   1    7.53    0.53
   4  12  -1    7.13    0.67
  -4 -12  -1    7.08    0.65
   4  12  -1    6.19    0.63
   4 -12   1    6.89    0.54
  -4 -12  -1    7.28    0.54
   4  12   1    6.10    0.65
   4 -12  -1    7.12    0.69
   4 -12  -1    6.25    0.48
  -4 -12   1    6.54    0.61
  -4  12  -1    6.99    0.66
  -4 -12   1    6.41    0.65
   4  12  -2    4.94    0.62
   4  12  -2    7.85    0.71
   4 -12   2    7.03    0.68
  -4  12   2    6.40    0.53
  -4 -12  -2    6.19    0.58
   4  12   2    7.34    0.75
   4 -12  -2    6.66    0.68
   4 -12  -2    6.80    0.51
  -4 -12   2    8.23    0.78
  -4  12  -2    6.27    0.68
  -4 -12   2    6.85    0.64
   4  12  -3    3.37    0.50
  -4 -12  -3    2.53    0.42
   4 -12   3    2.46    0.47
   4  12  -3    2.67    0.53
   4  12   3    2.71    0.54
  -4 -12   3    3.28    0.50
  -4  12  -3    2.81    0.50
  -4  12  -3    3.12    0.56
   4 -12  -3    3.98    0.58
   4 -12  -3    3.41    0.44
   5 -12   0   22.41    1.10
   5 -12   0   21.89    0.99
  -5 -12   0   22.33    1.05
  -5  12   0   20.97    1.01
  -5 -12   0   22.82    1.09
   5  12   0   22.52    1.09
   5  12  -1    1.30    0.34
  -5 -12  -1    0.82    0.27
   5 -12   1    0.95    0.28
  -5 -12  -1    1.09    0.30
  -5  12   1    1.25    0.28
   5  12  -1    1.14    0.31
  -5 -12   1    1.41    0.32
  -5 -12   1    1.81    0.36
  -5  12  -1    1.02    0.25
  -5  12  -1    1.10    0.33
   5 -12  -1    1.32    0.29
   5 -12  -1    1.12    0.34
   5  12   1    1.73    0.37
   5 -12   2    2.37    0.45
  -5 -12  -2    2.34    0.40
   5  12  -2    3.19    0.48
   5  12  -2    1.72    0.37
  -5  12   2    2.52    0.37
   5  12   2    2.35    0.45
  -5  12  -2    2.39    0.40
   5 -12  -2    1.92    0.32
  -5  12  -2    2.52    0.43
   5 -12  -2    2.35    0.44
  -5 -12   2    1.81    0.37
  -5 -12   2    2.21    0.46
   5  12  -3    0.77    0.39
   5 -12   3    0.68    0.37
  -5 -12  -3    0.49    0.33
   5  12  -3    1.08    0.37
   5 -12  -3    0.88    0.39
  -5 -12   3    0.82    0.29
  -5  12  -3    0.56    0.32
   5  12   3    0.52    0.37
  -5  12  -3    0.48    0.35
   6  12   0    2.89    0.44
   6 -12   0    2.97    0.46
  -6 -12   0    3.36    0.47
   6 -12   0    3.78    0.43
  -6 -12   0    2.66    0.45
  -6  12   0    3.42    0.44
   6  12  -1    1.68    0.39
  -6 -12  -1    1.66    0.34
   6  12  -1    1.57    0.36
   6 -12   1    1.77    0.39
   6 -12   1    1.92    0.36
  -6 -12  -1    1.62    0.37
  -6  12   1    1.79    0.30
  -6 -12   1    1.77    0.32
  -6  12  -1    1.61    0.29
   6  12   1    1.67    0.40
   6 -12  -1    2.03    0.31
   6 -12  -1    1.36    0.35
  -6  12  -1    1.96    0.40
  -6 -12   1    1.39    0.38
   6 -12   2    2.41    0.46
  -6 -12  -2    3.11    0.48
   6  12  -2    3.57    0.55
   6  12  -2    2.61    0.47
   6 -12  -2    2.61    0.52
  -6  12  -2    2.12    0.43
  -6 -12   2    3.19    0.52
   6  12   2    3.27    0.56
  -6  12  -2    2.95    0.51
  -6 -12   2    2.76    0.41
  -6 -12  -3    0.35    0.33
   6  12  -3    0.40    0.34
   6  12  -3    0.37    0.35
   6 -12   3    0.43    0.34
  -6  12  -3    0.35    0.37
  -6 -12   3    0.57    0.29
   6 -12  -3    0.18    0.27
   6  12   3    0.44    0.38
  -6  12  -3    1.29    0.41
  -7 -12   0    1.89    0.39
  -7  12   0    2.28    0.40
  -7 -12   0    2.53    0.46
   7  12   0    1.73    0.41
   7 -12   0    2.95    0.38
   7  12   0    3.40    0.50
   7 -12   0    1.54    0.37
   7  12  -1    7.06    0.76
   7 -12   1    9.62    0.65
  -7 -12  -1    7.64    0.75
   7 -12   1    9.10    0.82
  -7 -12  -1    6.99    0.68
   7  12  -1    8.27    0.66
  -7  12  -1    8.12    0.56
  -7 -12   1    7.56    0.60
   7 -12  -1    7.92    0.81
   7  12   1    7.71    0.77
   7 -12  -1    8.55    0.82
  -7  12  -1    6.89    0.67
  -7 -12   1    8.38    0.84
   7  12  -2    0.73    0.37
  -7 -12  -2    0.61    0.34
   7 -12   2    0.80    0.35
   7  12  -2    1.66    0.39
  -7  12  -2    0.90    0.39
   7  12   2    1.12    0.42
  -7 -12   2    0.36    0.27
  -7 -12   2    0.95    0.39
   7 -12  -2    1.72    0.47
  -7  12  -2    0.37    0.27
   7  12  -3    0.65    0.39
   7 -12   3    0.06    0.29
   7  12  -3    0.06    0.32
  -7 -12  -3    0.36    0.35
   7  12   3    0.45    0.41
  -7 -12   3    0.49    0.36
  -7  12  -3    0.47    0.34
  -7  12  -3    0.28    0.38
  -7 -12   3    0.10    0.33
   7 -12  -3   -0.29    0.32
   8  12   0    1.69    0.42
   8 -12   0    2.11    0.35
  -8  12   0    1.52    0.43
   8 -12   0    3.38    0.55
   8  12   0    1.57    0.45
  -8 -12   0    2.21    0.41
  -8 -12   0    1.74    0.43
   8  12  -1    1.53    0.39
   8 -12   1    0.53    0.27
   8 -12   1    1.02    0.34
  -8 -12  -1    0.24    0.23
  -8 -12  -1    1.10    0.39
   8  12  -1    1.11    0.44
  -8 -12   1    1.05    0.39
  -8  12  -1    0.87    0.33
   8  12   1    0.50    0.36
  -8 -12   1    1.14    0.32
   8 -12  -1    1.14    0.37
  -8 -12  -2    0.27    0.34
   8 -12   2    0.82    0.30
   8  12  -2    1.07    0.35
   8  12  -2    1.01    0.44
  -8  12  -2    0.76    0.39
  -8 -12   2    1.02    0.39
  -8  12  -2    0.52    0.32
   8 -12  -2    1.42    0.48
   8  12   2    0.93    0.40
  -8 -12   2    0.71    0.28
   9  12   0    0.68    0.33
   9  12   0    0.99    0.41
  -9 -12   0    0.17    0.29
  -9 -12   0    0.58    0.25
   9 -12   0    0.50    0.27
   9 -12   1   -0.04    0.24
   9  12  -1    0.10    0.38
  -9 -12  -1    0.04    0.29
   9  12  -1    0.20    0.27
  -9 -12  -1   -0.02    0.32
   9 -12   1    0.05    0.20
   9  12  -1    0.11    0.32
  -9 -12   1    0.70    0.37
  -9  12  -1   -0.05    0.32
  -9 -12   1   -0.15    0.21
   9 -12  -1    0.44    0.32
   9  12   1   -0.11    0.28
   9 -12   2    0.19    0.30
  -9 -12  -2   -0.16    0.31
   9  12  -2    0.31    0.39
   9 -12  -2   -0.07    0.32
  -9 -12   2    0.66    0.34
  -9  12  -2    0.20    0.33
   9  12   2   -0.17    0.33
 -10 -12   0    1.15    0.37
  10  12   0    1.52    0.48
  10  12   0    1.67    0.42
 -10 -12   0    0.96    0.39
  10 -12   0    0.67    0.30
 -10 -12  -1    6.73    0.73
  10  12  -1    6.72    0.88
 -10 -12  -1    5.97    0.77
  10  12  -1    6.51    0.73
  10  12  -1    6.62    0.69
  10 -12   1    6.10    0.71
  10  12   1    6.33    0.76
 -10 -12   1    7.57    0.88
  10 -12  -1    7.35    0.84
   0 -13   0    0.03    0.20
   0  13   0    0.17    0.19
   0 -13   0   -0.04    0.15
   0  13   1    0.10    0.22
   0  13  -1    0.10    0.20
   0 -13  -1    0.16    0.22
   0 -13  -1    0.14    0.15
   0 -13   1    0.02    0.14
   0 -13  -2    0.25    0.21
   0 -13   2    0.19    0.22
   0  13   2    0.11    0.17
   0 -13  -2    0.15    0.24
   0  13  -2    0.50    0.36
   0  13  -3    5.89    0.75
   0 -13  -3    6.10    0.68
   0  13   3    7.38    0.75
   0 -13  -3    6.03    0.60
   0 -13   3    6.52    0.71
  -1 -13   0   30.18    1.26
   1  13   0   28.53    1.30
  -1  13   0   28.13    1.27
  -1 -13   0   30.47    1.21
   1 -13   0   27.22    1.22
  -1 -13  -1    4.72    0.44
   1 -13   1    3.84    0.49
  -1 -13  -1    4.23    0.49
  -1  13   1    4.05    0.50
   1  13  -1    3.84    0.52
  -1 -13   1    4.13    0.49
   1 -13  -1    4.57    0.52
   1  13   1    3.50    0.49
   1 -13  -1    3.26    0.44
   1 -13  -1    4.23    0.37
  -1 -13   1    4.47    0.50
  -1  13  -1    3.24    0.49
   1 -13   2   55.26    2.12
  -1 -13  -2   57.38    2.13
   1  13  -2   52.88    2.16
  -1 -13  -2   59.96    2.02
  -1  13   2   54.19    2.10
   1 -13  -2   55.22    2.06
  -1  13  -2   53.54    2.16
   1  13   2   56.75    2.16
   1 -13  -2   54.95    2.06
  -1 -13   2   56.17    2.12
   1 -13   3   14.27    0.95
   1  13  -3   14.24    1.00
  -1  13   3   12.00    0.85
   1 -13  -3   15.14    0.88
   1  13   3   13.65    0.93
  -1 -13   3   13.21    0.91
   1 -13  -3   15.23    0.90
  -1  13  -3   15.07    0.97
  -2 -13   0    0.32    0.23
   2  13   0    0.50    0.23
  -2  13   0    0.59    0.27
  -2 -13   0    0.35    0.21
   2 -13   0    0.24    0.22
  -2  13   1    1.62    0.33
   2  13  -1    1.57    0.35
  -2 -13  -1    1.00    0.27
   2 -13   1    1.14    0.29
  -2 -13  -1    1.47    0.30
  -2 -13   1    1.50    0.33
   2 -13  -1    1.58    0.35
  -2 -13   1    1.25    0.32
   2  13   1    1.57    0.37
  -2  13  -1    1.05    0.36
   2 -13  -1    0.68    0.25
   2  13  -2    0.02    0.23
  -2  13   2    0.48    0.26
   2 -13   2    0.65    0.27
  -2 -13  -2    0.75    0.31
  -2 -13  -2    0.72    0.24
   2 -13  -2    0.44    0.27
  -2  13  -2    0.44    0.33
   2  13   2    1.03    0.34
  -2 -13   2    1.11    0.32
   2 -13  -2    0.78    0.29
   2 -13   3    7.54    0.77
  -2  13   3    5.52    0.62
   2  13  -3    6.35    0.76
  -2  13  -3    5.44    0.69
  -2 -13   3    7.86    0.76
   2  13   3    5.33    0.67
   2 -13  -3    6.99    0.69
   2 -13  -3    5.49    0.63
   3 -13   0    0.67    0.28
   3  13   0    1.03    0.34
  -3 -13   0    0.77    0.26
  -3  13   0    0.72    0.28
  -3 -13   0    0.43    0.26
   3 -13   0    0.72    0.26
  -3  13   1    6.59    0.61
  -3 -13  -1    5.16    0.56
  -3 -13  -1    6.71    0.59
   3  13  -1    6.28    0.65
   3 -13   1    5.21    0.56
   3  13   1    5.51    0.61
   3 -13  -1    7.22    0.68
  -3  13  -1    6.42    0.66
   3 -13  -1    5.55    0.54
  -3 -13   1    5.76    0.62
  -3 -13   1    5.70    0.60
   3 -13   2    1.96    0.37
  -3 -13  -2    2.21    0.37
  -3 -13  -2    2.19    0.41
  -3  13   2    2.20    0.39
   3  13  -2    1.51    0.37
   3  13  -2    2.04    0.46
   3 -13  -2    1.18    0.30
  -3 -13   2    2.68    0.45
  -3  13  -2    2.51    0.50
   3 -13  -2    2.77    0.46
   3  13   2    1.95    0.44
   3 -13   3    3.29    0.54
  -3  13   3    3.66    0.53
   3  13  -3    4.02    0.63
   3  13  -3    2.85    0.48
  -3 -13   3    3.00    0.50
  -3  13  -3    2.84    0.56
   3 -13  -3    3.62    0.54
   3  13   3    4.29    0.64
   3 -13  -3    3.36    0.47
   4 -13   0    0.04    0.14
  -4  13   0   -0.17    0.19
  -4 -13   0   -0.03    0.20
   4  13   0   -0.25    0.22
   4 -13   0    0.23    0.18
  -4 -13   0   -0.05    0.15
  -4  13   1    0.45    0.25
   4  13  -1    0.31    0.24
   4 -13   1    0.13    0.20
  -4 -13  -1    0.23    0.22
  -4 -13  -1    0.17    0.25
  -4 -13   1    0.09    0.22
   4 -13  -1    0.33    0.21
  -4 -13   1    0.21    0.24
  -4  13  -1    0.24    0.29
   4  13   1    0.02    0.25
   4 -13  -1    0.43    0.23
  -4 -13  -2    1.45    0.33
  -4 -13  -2    2.01    0.43
  -4  13   2    1.63    0.34
   4  13  -2    1.85    0.44
   4  13  -2    2.57    0.45
   4 -13   2    1.55    0.37
   4 -13  -2    1.28    0.30
   4  13   2    1.54    0.42
   4 -13  -2    2.03    0.40
  -4  13  -2    1.41    0.42
  -4 -13   2    2.07    0.45
  -4 -13   2    2.34    0.41
   4 -13   3   -0.14    0.28
   4  13  -3   -0.17    0.34
   4  13  -3    0.45    0.35
  -4  13  -3    0.08    0.30
  -4 -13   3    0.41    0.29
   4  13   3    0.57    0.37
   4 -13  -3    0.20    0.31
  -4  13  -3    0.47    0.39
   5  13   0    4.68    0.58
  -5 -13   0    4.15    0.53
   5 -13   0    4.51    0.57
   5 -13   0    3.70    0.44
  -5 -13   0    3.82    0.51
  -5  13   0    4.85    0.53
  -5 -13  -1    9.05    0.66
   5  13  -1   11.11    0.79
  -5  13   1    9.63    0.64
  -5 -13  -1    8.79    0.66
   5  13  -1    8.64    0.67
   5 -13   1    9.45    0.63
  -5 -13   1    8.56    0.62
  -5  13  -1    9.08    0.57
  -5  13  -1    9.56    0.71
   5 -13  -1    8.11    0.78
   5  13   1    9.04    0.73
   5 -13  -1    8.03    0.57
  -5 -13   1   10.28    0.72
   5 -13   2    2.97    0.51
  -5 -13  -2    3.74    0.51
  -5 -13  -2    2.44    0.43
   5  13  -2    3.28    0.52
   5  13  -2    4.10    0.59
  -5  13   2    3.49    0.55
   5 -13  -2    3.61    0.53
  -5 -13   2    5.19    0.65
  -5  13  -2    3.43    0.53
   5  13   2    2.82    0.54
  -5 -13   2    3.70    0.50
  -5  13  -2    4.18    0.53
   5 -13  -2    3.04    0.42
   5  13  -3    1.35    0.46
   5  13  -3    2.23    0.49
   5 -13   3    1.44    0.41
  -5 -13   3    1.25    0.37
  -5  13  -3    2.11    0.48
   5  13   3    1.97    0.48
  -5  13  -3    1.08    0.39
   5 -13  -3    2.10    0.50
   6  13   0    1.52    0.38
   6 -13   0    1.14    0.38
  -6  13   0    0.51    0.27
   6 -13   0    1.05    0.27
  -6 -13   0    0.78    0.27
  -6 -13   0    0.92    0.33
   6  13  -1    0.67    0.35
   6  13  -1    0.24    0.28
   6 -13   1    0.19    0.24
  -6 -13  -1    0.15    0.26
  -6  13   1    0.31    0.24
  -6 -13  -1    0.50    0.30
  -6  13  -1    0.32    0.26
  -6 -13   1    0.78    0.34
   6  13   1    0.05    0.28
  -6  13  -1    0.16    0.29
   6 -13  -1    0.56    0.33
  -6 -13   1    0.09    0.22
   6 -13  -1   -0.09    0.19
   6  13  -2   -0.17    0.28
  -6 -13  -2    0.23    0.31
   6 -13   2    0.12    0.28
   6  13  -2   -0.11    0.30
  -6  13  -2    0.38    0.37
   6  13   2    0.53    0.36
   6 -13  -2   -0.22    0.26
  -6  13  -2    0.39    0.27
  -6 -13   2    0.04    0.20
  -6 -13   2    0.43    0.33
   6  13  -3    0.08    0.34
   6  13  -3    0.19    0.37
  -6 -13  -3   -0.08    0.29
   6 -13   3   -0.09    0.30
  -6  13  -3    0.32    0.33
  -6  13  -3    0.03    0.36
  -6 -13   3    0.36    0.28
   6  13   3   -0.17    0.24
   6 -13  -3    0.52    0.31
  -7 -13   0    2.48    0.44
   7 -13   0    1.97    0.45
  -7 -13   0    1.72    0.39
   7 -13   0    2.59    0.39
   7  13   0    2.83    0.50
  -7  13   0    1.70    0.36
   7 -13   1    1.97    0.39
  -7 -13  -1    2.44    0.46
   7 -13   1    2.30    0.45
   7  13  -1    1.79    0.41
  -7 -13  -1    1.73    0.42
   7  13  -1    1.65    0.41
   7  13   1    1.87    0.44
  -7  13  -1    2.12    0.45
   7 -13  -1    1.50    0.37
  -7 -13   1    1.85    0.39
  -7 -13   1    1.58    0.43
   7  13  -2    2.04    0.46
   7  13  -2    1.39    0.46
   7 -13   2    1.15    0.34
  -7 -13  -2    1.21    0.40
   7 -13  -2    1.99    0.49
   7  13   2    1.91    0.49
  -7 -13   2    1.27    0.34
  -7  13  -2    1.15    0.43
  -7  13  -2    1.57    0.37
  -7 -13   2    2.46    0.54
   8 -13   0    0.65    0.30
  -8 -13   0    0.08    0.29
  -8 -13   0    0.07    0.26
   8  13   0    0.60    0.34
   8 -13   0    0.64    0.25
   8 -13   1    1.74    0.44
  -8 -13  -1    1.18    0.40
  -8 -13  -1    1.02    0.40
   8 -13   1    1.86    0.41
   8  13  -1    1.45    0.46
   8  13  -1    1.37    0.38
   8  13   1    1.50    0.40
  -8  13  -1    1.91    0.43
   8 -13  -1    0.86    0.39
  -8 -13   1    1.88    0.44
  -8 -13   1    2.17    0.41
  -8 -13  -2   -0.51    0.26
   8 -13   2   -0.07    0.28
   8  13  -2   -0.41    0.24
  -8 -13  -2   -0.22    0.19
   8  13  -2    0.09    0.38
  -8  13  -2   -0.37    0.31
  -8 -13   2    0.26    0.26
   8 -13  -2   -0.16    0.32
   8  13   2   -0.16    0.30
  -8 -13   2   -0.12    0.31
   9 -13   0    3.18    0.57
   9  13   0    4.28    0.61
  -9 -13   0    2.82    0.48
  -9 -13   0    2.90    0.51
   9 -13   1    0.68    0.36
  -9 -13  -1    1.30    0.46
   9  13  -1    1.33    0.38
  -9 -13  -1    0.47    0.28
   9  13  -1    0.52    0.38
   9 -13   1    0.75    0.36
   9  13  -1    0.38    0.31
   9  13   1    1.35    0.44
  -9 -13   1    0.97    0.41
  -9 -13   1    0.94    0.32
   9 -13  -1    1.14    0.43
  10 -13   0   -0.02    0.33
 -10 -13   0    0.27    0.32
 -10 -13   0    0.05    0.34
  10  13   0    0.03    0.30
  10  13   0    0.22    0.29
   0 -14   0    6.23    0.48
   0  14   0    7.61    0.71
   0 -14   0    6.55    0.64
   0 -14   1   -0.06    0.20
   0 -14  -1   -0.12    0.15
   0  14  -1   -0.21    0.26
   0  14   1   -0.21    0.23
   0 -14  -2    1.12    0.35
   0 -14  -2    1.17    0.30
   0  14   2    1.22    0.36
   0  14  -2    0.52    0.38
   0 -14   2    1.96    0.41
   0 -14   3    0.10    0.21
   0 -14  -3   -0.11    0.28
   0  14  -3   -0.26    0.26
   0  14   3    0.04    0.26
   1  14   0    1.56    0.35
  -1 -14   0    1.15    0.29
  -1  14   0    1.16    0.34
  -1 -14   0    0.93    0.27
   1 -14   0    0.99    0.26
  -1 -14  -1    7.23    0.69
  -1 -14  -1    8.40    0.53
   1  14  -1    9.10    0.81
   1 -14   1    7.69    0.59
  -1  14   1    8.59    0.65
   1 -14  -1    8.54    0.76
   1 -14  -1    8.46    0.63
   1  14   1    7.64    0.74
  -1 -14   1    7.64    0.59
  -1  14  -1    7.53    0.73
   1 -14   2    2.18    0.44
  -1  14   2    2.77    0.47
   1  14  -2    2.05    0.50
  -1 -14  -2    2.80    0.48
   1 -14  -2    2.58    0.44
  -1 -14   2    3.51    0.52
   1  14   2    3.41    0.54
  -1  14  -2    2.79    0.51
   1 -14  -2    3.28    0.48
   1  14  -3    1.45    0.51
   1 -14   3    1.55    0.42
  -1 -14  -3    1.41    0.37
  -1  14   3    1.78    0.42
   1 -14  -3    2.21    0.45
   1 -14  -3    1.76    0.42
  -1  14  -3    1.14    0.48
  -1 -14   3    1.79    0.43
   1  14   3    1.53    0.44
  -2  14   0    4.44    0.56
   2  14   0    4.39    0.56
  -2 -14   0    2.75    0.45
  -2 -14   0    3.54    0.46
   2 -14   0    3.62    0.45
  -2  14   1    1.47    0.34
  -2 -14  -1    1.42    0.31
   2  14  -1    0.97    0.36
   2 -14   1    1.16    0.32
  -2 -14  -1    1.33    0.36
   2  14   1    1.01    0.34
  -2 -14   1    0.88    0.31
  -2  14  -1    1.19    0.34
  -2 -14   1    1.40    0.32
   2 -14  -1    1.17    0.32
   2 -14  -1    2.18    0.39
   2  14  -2    0.54    0.36
  -2 -14  -2    0.77    0.33
  -2  14   2    0.61    0.28
   2 -14   2    0.35    0.24
   2 -14  -2    0.08    0.27
  -2  14  -2    0.63    0.31
   2 -14  -2    0.65    0.30
   2  14   2    1.05    0.35
  -2 -14   2    0.47    0.29
  -2 -14  -3   -0.10    0.29
   2 -14   3   -0.69    0.21
   2  14  -3    0.05    0.38
  -2  14   3    0.42    0.29
   2 -14  -3    0.32    0.30
  -2  14  -3   -0.34    0.36
   2  14   3    0.48    0.36
   2 -14  -3    0.01    0.30
  -2 -14   3   -0.24    0.25
   3 -14   0    0.45    0.23
  -3  14   0    0.34    0.21
  -3 -14   0    0.36    0.25
   3  14   0    0.34    0.24
   3 -14   0    0.27    0.18
  -3 -14   0    0.72    0.26
  -3 -14  -1    0.78    0.27
   3 -14   1    0.94    0.29
  -3 -14  -1    1.18    0.35
   3  14  -1    0.87    0.32
  -3  14   1    0.61    0.27
   3  14   1    1.12    0.32
  -3 -14   1    1.31    0.36
  -3  14  -1    0.65    0.29
  -3 -14   1    0.80    0.26
   3 -14  -1    0.96    0.29
   3 -14  -1    0.91    0.30
  -3 -14  -2    4.69    0.62
   3  14  -2    5.42    0.66
   3 -14   2    4.44    0.58
  -3  14   2    5.03    0.58
   3  14   2    5.69    0.67
  -3 -14   2    3.95    0.55
  -3  14  -2    6.31    0.73
   3 -14  -2    5.26    0.58
   3 -14  -2    5.47    0.67
  -3  14   3    4.16    0.56
   3 -14   3    4.83    0.66
   3  14  -3    3.62    0.64
  -3 -14   3    4.10    0.58
   3  14   3    4.00    0.63
   3 -14  -3    4.03    0.56
   3 -14  -3    4.23    0.59
  -3  14  -3    4.34    0.66
   4  14   0    9.63    0.75
   4 -14   0    8.68    0.81
  -4 -14   0    8.46    0.75
  -4 -14   0    7.91    0.62
  -4  14   0    8.03    0.65
   4 -14   0    9.21    0.63
  -4 -14  -1    5.80    0.63
  -4 -14  -1    6.88    0.64
  -4  14   1    6.28    0.62
   4 -14   1    4.64    0.57
   4  14  -1    5.70    0.69
  -4 -14   1    6.60    0.71
  -4 -14   1    5.55    0.62
   4 -14  -1    5.85    0.57
   4 -14  -1    6.24    0.69
  -4  14  -1    5.52    0.67
   4  14   1    6.69    0.73
  -4  14   2    1.85    0.37
   4  14  -2    2.13    0.43
  -4 -14  -2    1.71    0.38
  -4 -14  -2    0.83    0.31
   4  14  -2    1.13    0.37
   4 -14   2    2.08    0.44
  -4 -14   2    1.77    0.37
  -4 -14   2    1.53    0.42
   4 -14  -2    1.78    0.37
  -4  14  -2    2.26    0.52
   4 -14  -2    1.24    0.35
   4  14   2    1.90    0.42
   4  14  -3    0.31    0.41
   4 -14   3    1.19    0.38
  -4  14  -3    1.21    0.43
  -4 -14   3    1.46    0.40
   4  14   3    0.91    0.42
   4 -14  -3    0.76    0.36
  -4  14  -3    0.99    0.47
   5 -14   0    0.16    0.22
  -5 -14   0   -0.05    0.24
   5 -14   0    0.24    0.22
  -5 -14   0    0.17    0.25
  -5  14   0   -0.25    0.22
   5  14   0    0.01    0.26
  -5 -14  -1    0.20    0.24
   5  14  -1    0.19    0.30
   5 -14   1    0.04    0.21
  -5 -14  -1    0.50    0.30
  -5  14   1    0.66    0.25
  -5 -14   1    0.33    0.25
  -5 -14   1    0.18    0.26
   5 -14  -1   -0.03    0.20
  -5  14  -1    0.15    0.31
   5 -14  -1    0.57    0.29
   5  14   1    0.61    0.33
  -5 -14  -2    5.46    0.61
   5  14  -2    5.59    0.68
  -5 -14  -2    4.80    0.64
   5 -14   2    4.73    0.62
   5  14  -2    4.47    0.62
  -5  14  -2    5.68    0.61
   5 -14  -2    5.39    0.57
   5  14   2    5.81    0.76
  -5  14  -2    5.17    0.71
  -5 -14   2    4.95    0.61
   5 -14  -2    5.16    0.65
  -5 -14   2    7.41    0.83
   6 -14   0    0.92    0.32
   6 -14   0    0.91    0.29
  -6 -14   0    1.24    0.36
   6  14   0    0.85    0.37
  -6 -14   0    0.86    0.35
  -6  14   0    1.84    0.40
   6 -14   1    5.39    0.60
  -6 -14  -1    5.23    0.62
   6  14  -1    4.50    0.64
   6  14  -1    4.63    0.64
  -6 -14  -1    4.15    0.58
   6 -14  -1    5.09    0.51
   6  14   1    6.62    0.76
  -6  14  -1    5.13    0.64
   6 -14  -1    5.74    0.71
  -6 -14   1    5.94    0.72
  -6 -14   1    4.77    0.59
   6  14  -2    8.18    0.82
   6  14  -2    5.37    0.70
   6 -14   2    5.41    0.66
  -6 -14  -2    6.08    0.68
  -6 -14  -2    4.51    0.65
  -6  14  -2    5.75    0.62
   6 -14  -2    6.09    0.72
  -6  14  -2    4.88    0.68
   6  14   2    5.79    0.76
  -6 -14   2    5.48    0.65
  -6 -14   2    6.48    0.81
  -7 -14   0    4.56    0.58
   7 -14   0    5.30    0.68
  -7 -14   0    5.24    0.67
   7 -14   0    5.06    0.54
   7  14   0    6.12    0.71
  -7  14   0    4.48    0.56
  -7 -14  -1    2.28    0.43
   7  14  -1    2.94    0.57
  -7 -14  -1    2.37    0.48
   7  14  -1    2.90    0.54
   7 -14   1    2.93    0.48
  -7  14  -1    2.83    0.51
  -7 -14   1    2.17    0.43
   7 -14  -1    3.03    0.55
  -7 -14   1    1.92    0.47
   7  14   1    2.45    0.47
  -7 -14  -2    3.18    0.57
   7  14  -2    3.15    0.59
  -7 -14  -2    2.50    0.51
   7 -14   2    2.68    0.53
   7  14  -2    3.21    0.54
  -7 -14   2    2.42    0.46
  -7  14  -2    2.80    0.58
  -7 -14   2    3.84    0.65
   7 -14  -2    3.66    0.63
   7  14   2    3.34    0.62
   8 -14   0    3.51    0.61
  -8 -14   0    5.63    0.73
   8  14   0    4.53    0.65
  -8 -14   0    4.59    0.61
   8  14  -1    0.51    0.39
   8 -14   1    0.32    0.34
  -8 -14  -1    0.12    0.30
   8  14  -1   -0.05    0.29
  -8 -14  -1    0.34    0.35
   8 -14   1    0.32    0.28
  -8  14  -1    0.13    0.34
   8  14   1    0.73    0.39
  -8 -14   1   -0.18    0.26
   8 -14  -1    0.05    0.25
  -8 -14   1    0.30    0.28
   9  14   0    0.74    0.39
   9 -14   0    1.65    0.45
  -9 -14   0    1.30    0.45
  -9 -14   0    1.12    0.39
   0  15   0   -0.09    0.25
   0 -15   0   -0.06    0.21
   0 -15   1    3.04    0.48
   0  15   1    3.63    0.52
   0 -15  -1    4.14    0.54
   0  15  -1    3.12    0.53
   0 -15  -2   -0.06    0.26
   0  15  -2   -0.22    0.33
   0  15   2   -0.04    0.27
   0 -15  -2    0.06    0.26
   0 -15   2   -0.28    0.23
   0 -15   3    1.91    0.42
   0  15   3    2.85    0.56
   0  15  -3    2.41    0.59
   0 -15  -3    1.46    0.45
  -1 -15   0    1.10    0.29
  -1  15   0    0.83    0.34
   1  15   0    1.00    0.31
   1 -15   0    0.31    0.26
  -1 -15   0    0.37    0.23
  -1  15   1    5.94    0.66
  -1 -15  -1    5.87    0.64
   1  15  -1    5.35    0.68
   1 -15   1    6.44    0.66
   1  15   1    5.92    0.67
   1 -15  -1    6.19    0.61
  -1  15  -1    5.40    0.68
  -1 -15   1    6.02    0.65
   1 -15   2    1.79    0.42
  -1  15   2    2.44    0.47
   1  15  -2    2.93    0.57
  -1 -15  -2    2.14    0.45
   1  15   2    2.45    0.51
  -1 -15   2    3.38    0.53
   1 -15  -2    1.34    0.34
  -1  15  -2    1.70    0.51
   1 -15  -2    2.74    0.47
  -1  15   3    0.37    0.34
  -1 -15  -3    0.82    0.31
   1 -15   3    0.36    0.26
   1  15  -3    0.42    0.36
   1  15   3    0.13    0.35
   1 -15  -3    0.69    0.37
   1 -15  -3    0.38    0.33
  -1  15  -3   -0.20    0.41
  -1 -15   3    0.96    0.32
   2 -15   0    9.33    0.68
  -2  15   0   10.51    0.75
  -2 -15   0    8.95    0.64
   2  15   0   10.54    0.78
  -2 -15   0    8.29    0.78
  -2 -15  -1    5.21    0.53
   2  15  -1    6.16    0.72
  -2 -15  -1    5.31    0.61
   2 -15   1    5.57    0.63
  -2  15   1    5.10    0.60
   2  15   1    4.86    0.63
   2 -15  -1    5.05    0.58
   2 -15  -1    5.89    0.67
  -2  15  -1    4.85    0.65
  -2 -15   1    4.95    0.59
  -2 -15   1    5.13    0.62
  -2  15   2    0.73    0.33
   2  15  -2   -0.30    0.34
   2 -15   2    0.35    0.24
  -2 -15  -2   -0.02    0.28
   2 -15  -2    0.37    0.30
   2 -15  -2    0.64    0.31
   2  15   2    0.44    0.31
  -2 -15   2   -0.33    0.21
  -2  15  -2   -0.36    0.34
   2  15  -3    0.74    0.49
  -2 -15  -3    0.89    0.35
  -2  15   3    1.40    0.42
   2 -15   3    1.43    0.40
  -2 -15   3    0.77    0.38
   2  15   3    1.03    0.42
  -2  15  -3    0.91    0.48
   2 -15  -3    1.03    0.42
   2 -15  -3    0.83    0.37
  -3 -15   0    7.48    0.72
   3  15   0    7.80    0.82
  -3  15   0    9.11    0.81
   3 -15   0    8.57    0.74
  -3 -15   0    7.34    0.70
  -3  15   1    0.81    0.30
   3 -15   1    1.19    0.35
   3  15  -1    2.02    0.44
  -3 -15  -1    1.65    0.35
  -3 -15  -1    0.94    0.30
  -3 -15   1    1.58    0.37
   3 -15  -1    1.19    0.32
   3  15   1    1.57    0.42
  -3  15  -1    2.10    0.47
  -3 -15   1    0.51    0.29
   3 -15  -1    2.20    0.45
   3  15  -2    1.06    0.44
  -3  15   2    0.62    0.29
   3 -15   2    1.00    0.36
  -3 -15  -2    0.64    0.37
   3  15   2    1.06    0.34
   3 -15  -2    0.73    0.37
  -3  15  -2    0.15    0.37
   3 -15  -2    0.75    0.30
  -3 -15   2    0.67    0.34
   4 -15   0    1.05    0.36
   4  15   0    1.83    0.45
   4 -15   0    1.00    0.32
  -4 -15   0    1.15    0.34
  -4  15   0    0.95    0.36
  -4 -15   0    0.68    0.26
  -4 -15  -1    7.19    0.70
   4  15  -1    6.67    0.76
  -4 -15  -1    7.73    0.77
   4 -15   1    6.42    0.68
  -4  15   1    7.60    0.72
  -4  15  -1    7.45    0.75
   4 -15  -1    6.93    0.66
  -4 -15   1    7.87    0.80
   4  15   1    6.12    0.74
  -4 -15   1    7.59    0.73
   4 -15  -1    7.45    0.78
   4 -15   2    1.05    0.37
  -4 -15  -2    0.69    0.31
  -4  15   2    1.08    0.34
   4  15  -2    0.99    0.37
  -4  15  -2    1.15    0.44
  -4 -15   2    0.85    0.32
   4 -15  -2    0.87    0.32
   4  15   2    0.79    0.33
   4 -15  -2    0.78    0.33
   5  15   0    1.40    0.42
  -5  15   0    0.58    0.31
   5 -15   0    0.51    0.34
   5 -15   0    0.41    0.25
  -5 -15   0    0.72    0.33
  -5 -15   0    1.00    0.34
  -5 -15  -1   12.12    0.81
   5 -15   1   13.65    0.85
   5  15  -1   11.04    0.87
  -5  15   1   10.90    0.76
  -5 -15  -1   10.40    0.78
  -5 -15   1   12.61    0.88
  -5 -15   1   10.62    0.79
   5 -15  -1   10.88    0.82
   5 -15  -1   11.80    0.74
  -5  15  -1   11.25    0.85
   5  15   1   12.92    0.92
  -5 -15  -2    0.75    0.41
   5  15  -2    0.94    0.38
  -5 -15  -2    0.72    0.39
   5  15  -2    1.01    0.40
   5 -15   2    0.75    0.31
  -5  15  -2    0.72    0.33
   5 -15  -2    0.80    0.40
   5  15   2    0.84    0.35
  -5 -15   2    0.69    0.39
  -5  15  -2    1.24    0.48
  -5 -15   2    0.77    0.33
  -6 -15   0    0.48    0.32
  -6 -15   0    0.38    0.28
  -6  15   0    0.56    0.31
   6  15   0    0.39    0.34
   6 -15   0    0.51    0.36
   6 -15   0    0.46    0.26
  -6 -15  -1   -0.11    0.29
   6  15  -1    0.22    0.34
   6 -15   1    0.36    0.22
  -6 -15  -1    0.32    0.28
   6 -15  -1    0.58    0.28
  -6 -15   1    0.01    0.26
  -6  15  -1    0.02    0.34
  -6 -15   1    0.40    0.33
   6  15   1    0.24    0.34
   6 -15  -1    0.21    0.25
   6 -15   2    2.89    0.50
   6  15  -2    2.11    0.51
  -6 -15  -2    3.46    0.57
  -6 -15  -2    2.31    0.51
   6  15  -2    3.35    0.59
   6  15   2    2.37    0.55
  -6  15  -2    1.66    0.51
  -6 -15   2    3.55    0.64
   6 -15  -2    1.86    0.46
  -6 -15   2    2.90    0.51
  -7 -15   0    7.93    0.83
   7 -15   0   10.15    0.97
  -7 -15   0    8.21    0.79
   7  15   0    7.13    0.80
  -7  15   0    7.95    0.74
  -7 -15  -1    2.14    0.49
   7 -15   1    1.71    0.41
  -7 -15  -1    0.85    0.41
   7  15  -1    1.85    0.46
  -7  15  -1    1.54    0.46
   7  15   1    1.70    0.43
   7 -15  -1    1.48    0.47
  -7 -15   1    1.32    0.41
  -7 -15   1    1.36    0.36
  -8 -15   0    3.77    0.58
   8  15   0    4.39    0.66
   8 -15   0    4.54    0.68
  -8 -15   0    4.12    0.64
   0  16   0   -0.04    0.27
   0 -16   0    0.38    0.23
   0 -16  -1   -0.03    0.24
   0 -16   1    0.08    0.25
   0  16  -1   -0.13    0.30
   0  16   1    0.40    0.30
   0 -16   2    2.06    0.47
   0  16  -2    2.15    0.55
   0 -16  -2    1.43    0.41
   0  16   2    2.11    0.45
   1  16   0    3.10    0.55
  -1 -16   0    3.48    0.47
   1 -16   0    3.73    0.54
  -1 -16   0    2.68    0.45
  -1  16   0    2.92    0.52
  -1 -16  -1    6.29    0.70
   1  16  -1    6.32    0.75
   1 -16   1    5.61    0.66
  -1  16   1    5.62    0.67
  -1  16  -1    6.69    0.77
   1 -16  -1    6.94    0.68
   1  16   1    5.95    0.71
  -1 -16   1    7.23    0.73
   1  16  -2    0.29    0.40
  -1 -16  -2    0.45    0.27
  -1  16   2    0.82    0.35
   1 -16   2    0.41    0.32
  -1 -16   2    0.33    0.29
   1 -16  -2    0.30    0.35
   1 -16  -2    0.17    0.32
  -1  16  -2    0.05    0.37
   1  16   2    0.85    0.37
   2  16   0    4.70    0.63
  -2  16   0    4.75    0.61
  -2 -16   0    5.02    0.59
   2 -16   0    5.53    0.62
  -2 -16   0    4.21    0.55
   2  16  -1    1.04    0.43
  -2  16   1    1.68    0.39
   2 -16   1    1.22    0.32
  -2 -16  -1    0.50    0.34
  -2  16  -1    0.58    0.38
   2 -16  -1    1.14    0.35
   2  16   1    1.44    0.43
   2 -16  -1    0.88    0.34
  -2 -16   1    1.30    0.34
   2 -16   2    1.51    0.37
  -2  16   2    1.31    0.39
  -2 -16  -2    0.88    0.35
   2  16  -2    0.96    0.39
  -2 -16   2    1.26    0.38
   2 -16  -2    1.66    0.42
   2  16   2    1.42    0.43
   2 -16  -2    1.54    0.42
  -2  16  -2    1.73    0.51
   3  16   0    9.68    0.92
  -3  16   0    9.55    0.77
   3 -16   0    9.11    0.71
  -3 -16   0    9.47    0.72
  -3 -16   0   10.23    0.73
   3  16  -1    0.59    0.41
  -3 -16  -1   -0.18    0.26
  -3 -16  -1   -0.07    0.28
  -3  16   1    0.10    0.26
   3 -16   1    0.23    0.26
  -3  16  -1    0.25    0.34
   3 -16  -1   -0.15    0.23
  -3 -16   1    0.22    0.29
   3  16   1    0.83    0.38
  -3 -16   1    0.01    0.27
   3 -16  -1   -0.27    0.26
  -3 -16  -2    1.70    0.41
   3 -16   2    2.76    0.52
  -3  16   2    3.02    0.51
   3  16  -2    2.76    0.59
   3  16   2    2.80    0.53
  -3 -16   2    2.38    0.45
   3 -16  -2    2.38    0.45
   3 -16  -2    3.42    0.57
  -3  16  -2    2.45    0.58
  -4 -16   0    4.23    0.61
  -4 -16   0    4.44    0.61
   4  16   0    4.78    0.66
  -4  16   0    5.28    0.65
   4 -16   0    4.95    0.59
  -4  16   1    5.66    0.66
  -4 -16  -1    4.65    0.59
   4 -16   1    4.17    0.57
  -4 -16  -1    5.52    0.66
   4  16  -1    4.48    0.64
   4 -16  -1    4.98    0.68
  -4 -16   1    6.11    0.69
  -4 -16   1    5.91    0.71
  -4  16  -1    5.43    0.70
   4 -16  -1    5.34    0.59
   4  16   1    5.93    0.76
   4  16  -2   -0.51    0.31
  -4 -16  -2    0.05    0.33
  -4  16   2   -0.03    0.29
   4 -16   2    0.08    0.29
   4  16   2    0.55    0.30
  -4  16  -2   -0.08    0.38
  -4 -16   2   -0.25    0.25
   4 -16  -2   -0.02    0.34
   4 -16  -2   -0.03    0.27
   5 -16   0    0.12    0.25
   5 -16   0   -0.03    0.31
  -5 -16   0    0.06    0.26
   5  16   0   -0.03    0.31
  -5 -16   0    0.43    0.33
  -5  16   0   -0.10    0.27
  -5 -16  -1    0.46    0.31
   5 -16   1   -0.29    0.23
  -5  16   1    0.43    0.28
  -5 -16  -1   -0.40    0.26
   5  16  -1    0.05    0.33
  -5  16  -1    0.08    0.34
   5 -16  -1    0.07    0.30
  -5 -16   1    0.31    0.34
   5  16   1    0.48    0.30
  -5 -16   1   -0.11    0.24
   5 -16  -1    0.31    0.27
  -6  16   0    3.42    0.54
  -6 -16   0    4.40    0.62
   6 -16   0    3.24    0.48
   6 -16   0    3.06    0.58
  -6 -16   0    3.96    0.62
   6  16   0    4.20    0.62
  -6 -16  -1    0.84    0.37
   6  16  -1    0.93    0.41
  -6 -16  -1    0.80    0.33
   6 -16   1    0.83    0.33
   6 -16  -1    0.78    0.41
  -6 -16   1    1.05    0.41
  -6  16  -1    0.62    0.41
  -6 -16   1    0.21    0.31
   6  16   1    0.49    0.40
   7 -16   0    1.81    0.44
   7 -16   0    2.01    0.40
   7  16   0    2.16    0.53
  -7 -16   0    1.57    0.48
  -7 -16   0    1.24    0.39
   0 -17   0   -0.09    0.19
   0  17   0    0.17    0.31
   0  17  -1    5.03    0.69
   0 -17  -1    3.06    0.50
   0  17   1    3.78    0.59
   0 -17   1    4.44    0.59
   0  17   2    0.01    0.31
   0  17  -2   -0.41    0.38
   0 -17  -2   -0.01    0.33
   0 -17   2   -0.01    0.21
   1  17   0    1.31    0.43
  -1  17   0    1.43    0.43
   1 -17   0    1.59    0.42
  -1 -17   0    1.36    0.36
   1 -17   1    0.03    0.20
  -1 -17  -1    0.27    0.30
   1  17  -1    0.18    0.33
  -1  17   1    0.07    0.27
   1 -17  -1    0.11    0.28
   1  17   1   -0.04    0.29
  -1 -17   1    0.12    0.26
  -1  17  -1    0.01    0.26
  -1 -17  -2   -0.16    0.31
   1 -17   2    0.06    0.24
  -1  17   2    0.43    0.33
   1  17  -2    0.43    0.36
  -1 -17   2    0.32    0.23
   1  17   2    1.20    0.44
  -1  17  -2    0.37    0.44
   1 -17  -2    0.47    0.35
  -2 -17   0    6.95    0.73
  -2  17   0    6.50    0.74
   2 -17   0    7.32    0.74
   2  17   0    8.33    0.88
  -2 -17   0    8.07    0.76
  -2 -17  -1    0.69    0.36
   2  17  -1    0.29    0.39
   2 -17   1    0.28    0.30
  -2  17   1    0.54    0.31
  -2  17  -1    0.57    0.40
   2 -17  -1    0.38    0.25
   2  17   1    0.80    0.40
  -2 -17   1    0.55    0.33
  -3 -17   0    1.29    0.35
  -3 -17   0    1.86    0.43
   3  17   0    1.49    0.40
   3 -17   0    1.67    0.41
  -3  17   0    2.20    0.49
  -3  17   1    1.05    0.36
  -3 -17  -1    0.68    0.31
   3 -17   1    1.36    0.41
   3  17  -1    0.69    0.42
   3 -17  -1    0.65    0.33
  -3 -17   1    0.70    0.30
  -3 -17   1    1.84    0.44
   3 -17  -1    1.01    0.43
  -3  17  -1    0.30    0.39
   3  17   1    1.82    0.47
  -4 -17   0    4.45    0.63
  -4 -17   0    6.42    0.73
   4  17   0    5.67    0.74
   4 -17   0    6.30    0.70
  -4  17   0    4.75    0.64
  -4 -17  -1    2.09    0.51
  -4  17   1    2.73    0.49
   4 -17   1    1.73    0.38
   4  17  -1    2.76    0.56
  -4  17  -1    2.30    0.53
  -4 -17   1    2.63    0.53
   4 -17  -1    2.63    0.56
  -4 -17   1    2.78    0.54
   4 -17  -1    1.76    0.40
   4  17   1    1.65    0.45
   5  17   0    0.32    0.34
   5 -17   0   -0.01    0.20
  -5 -17   0   -0.29    0.27
  -5 -17   0    0.09    0.23
  -5  17   0    0.46    0.35
   0  18   0    3.07    0.59
   0 -18   0    2.37    0.45
   0 -18  -1    0.22    0.25
   0  18   1    0.61    0.36
   0 -18   1   -0.05    0.29
   0  18  -1    0.21    0.38
   1 -18   0   -0.21    0.27
  -1  18   0    0.18    0.33
  -1 -18   0    0.00    0.23
   1  18   0    0.21    0.33
   1  18  -1    7.28    0.87
  -1 -18  -1    6.76    0.75
   1 -18   1    5.15    0.68
  -1  18   1    6.23    0.76
  -1 -18   1    6.34    0.77
   1  18   1    6.35    0.79
   1 -18  -1    7.55    0.80
  -1  18  -1    6.73    0.84
  -2  18   0    0.34    0.32
   2 -18   0    0.17    0.32
   2  18   0    0.65    0.39
  -2 -18   0    1.23    0.37
   3 -18   0    0.90    0.37
   3  18   0    1.40    0.49
  -3 -18   0    0.89    0.34
  -3  18   0    1.82    0.48
   0   0   0    0.00    0.00
;
_shelx_hkl_checksum     58180
_shelx_res_file
;
    nh4.res created by SHELXL-2014/7
TITL dknew1 in Pna2(1)
CELL  0.71073  10.7174  13.8944   4.0643   90.000   90.000   90.000
ZERR     4.00   0.0005   0.0007   0.0002    0.000    0.000    0.000
LATT  -1
SYMM  - X, - Y, 1/2 + Z
SYMM  1/2 + X, 1/2 - Y,   Z
SYMM  1/2 - X, 1/2 + Y, 1/2 + Z
SFAC  C    H    N    O
UNIT  12   24   16   8
MERG   2
OMIT     3   1   0
OMIT     3   6   0
EQIV $1 -X, -Y, -0.5+Z
EQIV $2 -X, -Y, 0.5+Z
EQIV $3 0.5-X, -0.5+Y, 0.5+Z
EQIV $4 0.5-X, -0.5+Y, -0.5+Z
EQIV $5 -X, 1-Y, 0.5+Z
EQIV $6 -0.5+X, 0.5-Y, 1+Z
RTAB H..O H3 O1
RTAB H..O H4 O1_$1
RTAB H..O H5 O1_$2
RTAB H..O H5 O2_$3
RTAB H..O H6 O2_$4
RTAB H..O H1 O2_$5
RTAB H..O H2 N2_$6
RTAB O..O N4 O1
RTAB O..O N4 O1_$1
RTAB O..O N4 O1_$2
RTAB O..O N4 O2_$3
RTAB O..O N4 O2_$4
RTAB O..O N3 O2_$5
RTAB O..O N3 N2_$6
RTAB XHY N4 H3 O1
RTAB XHY N4 H4 O1_$1
RTAB XHY N4 H5 O1_$2
RTAB XHY N4 H5 O2_$3
RTAB XHY N4 H6 O2_$4
RTAB XHY N3 H1 O2_$5
RTAB XHY N3 H2 N2_$6
SADI 0.02 N4 H3 N4 H4 N4 H5 N4 H6
SADI 0.02 H3 H4 H3 H5 H3 H6 H4 H5 H4 H6 H5 H6
FMAP   2
PLAN   10
SIZE     0.21   0.30   0.37
ACTA
BOND
BOND   $H
CONF
L.S.   5
TEMP  -100.00
WGHT    0.043900    0.060400
FVAR       0.39345
O1    4   -0.016693    0.109470    0.757014    11.00000    0.04143    0.02022 =
         0.04794   -0.00334    0.00531   -0.00135
O2    4    0.127293    0.420812    0.704000    11.00000    0.02633    0.02454 =
         0.04101    0.00510    0.00257   -0.00384
N1    3   -0.029659    0.200892    0.829925    11.00000    0.03179    0.02093 =
         0.03286   -0.00164    0.00116   -0.00048
N2    3    0.232764    0.196059    0.351770    11.00000    0.04145    0.05412 =
         0.04591   -0.00120    0.01155    0.01281
N3    3   -0.053049    0.389648    0.975783    11.00000    0.03153    0.02149 =
         0.04268   -0.00412    0.00888   -0.00387
N4    3    0.173082   -0.033130    0.703237    11.00000    0.04064    0.02988 =
         0.03965   -0.00423   -0.00445    0.00436
C1    1    0.053333    0.259992    0.711030    11.00000    0.02477    0.02223 =
         0.02562    0.00104   -0.00116    0.00235
C2    1    0.155142    0.227265    0.510940    11.00000    0.02980    0.02871 =
         0.03179    0.00426    0.00131    0.00304
C3    1    0.044376    0.363548    0.797462    11.00000    0.02342    0.02237 =
         0.02702    0.00269   -0.00338   -0.00078
H1    2   -0.057176    0.452494    1.043421    11.00000    0.04534
H2    2   -0.103626    0.346311    1.039470    11.00000    0.05380
H3    2    0.143672    0.026319    0.727113    11.00000    0.04612
H4    2    0.125079   -0.068123    0.557029    11.00000    0.05173
H5    2    0.177440   -0.066106    0.890905    11.00000    0.14744
H6    2    0.250953   -0.030844    0.604749    11.00000    0.06771
HKLF 4
REM  dknew1 in Pna2(1)
REM R1 =  0.0323 for    1304 Fo > 4sig(Fo)  and  0.0357 for all    1420 data
REM    106 parameters refined using     22 restraints
END
WGHT      0.0439      0.0604
REM Highest difference peak  0.191,  deepest hole -0.140,  1-sigma level  0.037
Q1    1   0.0436  0.3062  0.7353  11.00000  0.05    0.19
Q2    1  -0.0992  0.2114  0.9522  11.00000  0.05    0.15
Q3    1   0.2252 -0.0596  0.8402  11.00000  0.05    0.15
Q4    1   0.1589  0.2241  0.3339  11.00000  0.05    0.14
Q5    1   0.0741  0.1005  0.7874  11.00000  0.05    0.14
Q6    1   0.1354 -0.0530  0.8683  11.00000  0.05    0.13
Q7    1   0.0181  0.0965  0.5729  11.00000  0.05    0.13
Q8    1   0.1081  0.3892  0.5652  11.00000  0.05    0.13
Q9    1   0.1173  0.4043  0.8643  11.00000  0.05    0.12
Q10   1   0.1070  0.2493  0.6776  11.00000  0.05    0.12
;
_shelx_res_checksum     86528
