# Supplementary material for: Hydrogen-bonding landscape of the carbamoyl­cyano­nitro­somethanide anion in the crystal structure of its ammonium salt
Source: Acta Crystallogr E Crystallogr Commun. 2021 Oct 13;77(Pt 11):1103–8. doi: 10.1107/S2056989021010239 (PMC8587992; doi:10.1107/S2056989021010239)
Supplement: Supplementary file 2 [file e-77-01103-Isup2.hkl]

data_I                                                                          
_shelx_title ' dknew1 in Pna2(1)'                                               
_shelx_refln_list_code          4                                               
_shelx_F_calc_maximum       77.34                                               
_exptl_crystal_F_000       272.00                                               
_reflns_d_resolution_high  0.7538                                               
                                                                                
loop_                                                                           
 _space_group_symop_operation_xyz                                               
 'x, y, z'                                                                      
 '-x, -y, z+1/2'                                                                
 'x+1/2, -y+1/2, z'                                                             
 '-x+1/2, y+1/2, z+1/2'                                                         
                                                                                
_cell_length_a    10.7174                                                       
_cell_length_b    13.8944                                                       
_cell_length_c     4.0643                                                       
_cell_angle_alpha  90.000                                                       
_cell_angle_beta   90.000                                                       
_cell_angle_gamma  90.000                                                       
                                                                                
_shelx_F_squared_multiplier     1.000                                           
                                                                                
loop_                                                                           
 _refln_index_h                                                                 
 _refln_index_k                                                                 
 _refln_index_l                                                                 
 _refln_F_squared_calc                                                          
 _refln_F_squared_meas                                                          
 _refln_F_squared_sigma                                                         
 _refln_observed_status                                                         
   2   0  -5         59.85         71.08         2.65 o                         
   4   0  -5          2.16          2.47         1.18 o                         
   0   1  -5         12.93         14.17         1.45 o                         
   1   1  -5          1.32          0.93         0.62 o                         
   2   1  -5          6.73          8.40         0.81 o                         
   3   1  -5          0.56          0.51         0.69 o                         
   4   1  -5         17.88         19.20         1.46 o                         
   5   1  -5          0.73          1.26         0.74 o                         
   1   2  -5          1.90          0.82         0.77 o                         
   2   2  -5          4.84          5.69         0.86 o                         
   3   2  -5          6.97          9.37         0.96 o                         
   4   2  -5          8.95          9.37         1.05 o                         
   5   2  -5          2.87          4.53         1.09 o                         
   0   3  -5         31.50         36.56         2.47 o                         
   1   3  -5          3.10          2.97         0.96 o                         
   2   3  -5         19.14         20.56         1.37 o                         
   3   3  -5          3.75          4.36         0.86 o                         
   4   3  -5          4.24          6.35         0.96 o                         
   1   4  -5          4.65          5.37         1.04 o                         
   2   4  -5         22.63         26.21         1.71 o                         
   3   4  -5         33.20         39.29         2.04 o                         
   4   4  -5          6.06          6.98         1.09 o                         
   0   5  -5         39.18         34.26         4.75 o                         
   1   5  -5         12.67         17.79         1.65 o                         
   2   5  -5         18.35         18.88         1.97 o                         
   3   5  -5          3.43          6.74         1.12 o                         
   1   6  -5         30.57         31.62         2.52 o                         
   2   6  -5         20.80         22.35         2.31 o                         
   0   0  -4        168.18        167.95         7.36 o                         
   2   0  -4         71.22         75.43         3.29 o                         
   4   0  -4         88.72         85.80         4.82 o                         
   6   0  -4         28.82         28.03         2.83 o                         
   8   0  -4         12.74         13.87         1.62 o                         
   1   1  -4          4.26          4.29         0.61 o                         
   2   1  -4         19.65         18.43         1.17 o                         
   3   1  -4          0.67          0.98         0.55 o                         
   4   1  -4         15.27         15.60         0.93 o                         
   5   1  -4         16.41         14.88         1.16 o                         
   6   1  -4          1.75          2.61         0.70 o                         
   7   1  -4          9.18          8.11         0.96 o                         
   8   1  -4         17.42         16.74         1.22 o                         
   9   1  -4         12.43         14.10         1.18 o                         
   0   2  -4         61.82         62.10         1.79 o                         
   1   2  -4         12.21         10.85         0.72 o                         
   2   2  -4          8.39          8.36         0.80 o                         
   3   2  -4         15.17         15.13         0.96 o                         
   4   2  -4         11.99         12.09         0.86 o                         
   5   2  -4         63.71         62.85         1.81 o                         
   6   2  -4         17.94         16.28         1.24 o                         
   7   2  -4         28.93         25.31         1.79 o                         
   8   2  -4         10.36         11.41         1.16 o                         
   9   2  -4          3.65          6.96         1.00 o                         
   1   3  -4         14.33         13.66         0.69 o                         
   2   3  -4         27.14         26.80         1.11 o                         
   3   3  -4          5.91          5.62         0.63 o                         
   4   3  -4         57.77         58.60         2.09 o                         
   5   3  -4         12.07         17.31         1.10 o                         
   6   3  -4        108.94        113.16         2.72 o                         
   7   3  -4         10.71          9.61         1.07 o                         
   8   3  -4         47.75         47.34         2.18 o                         
   9   3  -4          1.99          2.30         0.88 o                         
   0   4  -4         21.27         23.08         1.29 o                         
   1   4  -4          8.03          6.34         0.62 o                         
   2   4  -4         41.48         46.82         1.34 o                         
   3   4  -4         25.40         26.70         1.56 o                         
   4   4  -4         38.63         42.26         1.56 o                         
   5   4  -4         31.39         31.13         1.43 o                         
   6   4  -4          1.61          2.01         0.71 o                         
   7   4  -4         11.62         12.40         1.11 o                         
   8   4  -4         16.66         17.56         1.32 o                         
   9   4  -4         11.31         14.48         1.48 o                         
   1   5  -4          1.71          1.41         0.55 o                         
   2   5  -4         24.13         25.26         1.17 o                         
   3   5  -4         57.84         61.12         1.70 o                         
   4   5  -4         67.51         67.78         1.77 o                         
   5   5  -4         24.32         27.72         1.44 o                         
   6   5  -4         12.41         10.41         1.17 o                         
   7   5  -4          4.47          3.92         0.92 o                         
   8   5  -4          4.80          4.67         1.00 o                         
   0   6  -4        136.29        142.82         4.64 o                         
   1   6  -4         29.20         31.99         1.51 o                         
   2   6  -4         26.69         26.67         1.48 o                         
   3   6  -4          6.35          5.54         0.82 o                         
   4   6  -4          0.67          0.70         0.63 o                         
   5   6  -4          4.52          3.65         0.84 o                         
   6   6  -4         10.11         11.79         1.27 o                         
   7   6  -4         12.55         13.54         1.30 o                         
   8   6  -4          0.81          0.57         0.90 o                         
   1   7  -4         88.57         91.98         3.46 o                         
   2   7  -4          7.94          7.11         0.88 o                         
   3   7  -4          5.31          3.86         0.82 o                         
   4   7  -4         28.95         32.07         1.58 o                         
   5   7  -4          0.79          0.86         0.74 o                         
   6   7  -4          4.32          5.21         1.08 o                         
   7   7  -4          0.35          1.34         0.96 o                         
   0   8  -4         77.08         94.63         5.88 o                         
   1   8  -4          3.79          4.18         1.10 o                         
   2   8  -4         24.00         23.04         2.11 o                         
   3   8  -4          4.21          4.00         0.83 o                         
   4   8  -4         39.77         40.08         1.77 o                         
   5   8  -4          4.45          4.08         1.08 o                         
   6   8  -4          2.60          3.05         1.02 o                         
   7   8  -4         14.77         14.60         1.43 o                         
   1   9  -4         16.62         18.16         1.83 o                         
   2   9  -4         28.12         27.55         3.01 o                         
   3   9  -4          5.85          4.62         1.11 o                         
   4   9  -4          2.19          2.24         0.84 o                         
   5   9  -4          3.39          3.83         0.92 o                         
   6   9  -4          5.80          6.55         1.13 o                         
   0  10  -4         12.34          6.65         2.65 o                         
   1  10  -4          5.46          7.57         3.13 o                         
   2  10  -4          4.39          4.25         1.24 o                         
   3  10  -4          6.40          5.88         1.21 o                         
   4  10  -4          9.50          8.01         1.38 o                         
   5  10  -4         11.94         12.75         1.37 o                         
   1  11  -4         16.02         16.25         2.53 o                         
   2  11  -4         25.09         32.02         3.57 o                         
   3  11  -4         20.84         19.05         1.70 o                         
   4  11  -4          5.43          6.58         1.61 o                         
   0  12  -4         32.81         33.20         4.72 o                         
   1  12  -4          1.56          3.17         1.92 o                         
   2  12  -4         20.15         18.91         2.79 o                         
   2   0  -3        170.55        159.75         6.65 o                         
   4   0  -3         27.06         27.39         1.49 o                         
   6   0  -3          3.42          3.71         0.82 o                         
   8   0  -3         12.05          8.53         1.19 o                         
  10   0  -3         26.09         28.54         2.08 o                         
   0   1  -3        207.39        205.74         7.82 o                         
   1   1  -3         24.74         21.93         1.14 o                         
   2   1  -3        109.29        108.79         4.55 o                         
   3   1  -3         76.02         78.16         2.33 o                         
   4   1  -3         36.37         39.26         1.32 o                         
   5   1  -3        114.73        114.14         1.92 o                         
   6   1  -3        131.72        125.28         2.42 o                         
   7   1  -3         86.62         86.82         2.05 o                         
   8   1  -3          1.89          1.34         0.60 o                         
   9   1  -3         17.05         17.89         1.26 o                         
  10   1  -3          8.84         10.10         0.99 o                         
  11   1  -3          7.14          7.42         1.01 o                         
   1   2  -3        136.81        128.72         1.92 o                         
   2   2  -3         50.73         47.01         1.17 o                         
   3   2  -3         84.65         77.33         1.52 o                         
   4   2  -3        212.44        208.66         4.29 o                         
   5   2  -3         27.91         26.38         1.19 o                         
   6   2  -3        155.81        150.28         2.62 o                         
   7   2  -3         23.48         20.50         1.18 o                         
   8   2  -3          5.63          5.16         0.78 o                         
   9   2  -3          8.22          7.96         0.91 o                         
  10   2  -3         15.28         19.00         1.34 o                         
  11   2  -3          6.89          8.30         1.01 o                         
   0   3  -3         83.04         82.50         2.01 o                         
   1   3  -3         11.54         10.36         0.57 o                         
   2   3  -3         29.37         27.36         0.77 o                         
   3   3  -3         49.69         46.38         0.92 o                         
   4   3  -3         76.31         72.89         1.44 o                         
   5   3  -3        205.69        210.94         3.53 o                         
   6   3  -3         48.06         48.33         1.67 o                         
   7   3  -3         59.84         62.70         1.91 o                         
   8   3  -3         74.04         73.90         1.97 o                         
   9   3  -3         25.82         23.21         1.83 o                         
  10   3  -3         10.35         12.56         1.24 o                         
  11   3  -3          9.76          8.59         1.04 o                         
   1   4  -3          1.88          2.08         0.34 o                         
   2   4  -3         20.80         19.60         0.70 o                         
   3   4  -3        133.71        131.19         2.61 o                         
   4   4  -3        136.72        136.52         2.28 o                         
   5   4  -3          4.70          3.85         0.60 o                         
   6   4  -3        205.37        212.01         3.38 o                         
   7   4  -3         12.54         14.36         1.03 o                         
   8   4  -3         15.91         14.33         1.04 o                         
   9   4  -3         10.63          9.91         1.01 o                         
  10   4  -3          0.07          0.74         0.70 o                         
  11   4  -3          1.82          2.14         0.77 o                         
   0   5  -3          1.81          2.00         0.42 o                         
   1   5  -3         83.32         82.04         1.23 o                         
   2   5  -3         71.23         68.43         1.71 o                         
   3   5  -3         39.11         37.29         1.06 o                         
   4   5  -3         11.89         12.09         0.67 o                         
   5   5  -3          5.27          3.15         0.64 o                         
   6   5  -3         50.49         45.91         1.62 o                         
   7   5  -3         16.12         13.34         1.16 o                         
   8   5  -3          1.11          1.01         0.60 o                         
   9   5  -3         21.42         21.68         1.35 o                         
  10   5  -3          1.91          2.54         0.81 o                         
  11   5  -3         19.09         21.03         1.45 o                         
   1   6  -3        143.87        144.48         2.07 o                         
   2   6  -3         16.37         15.61         0.63 o                         
   3   6  -3          0.81          0.74         0.39 o                         
   4   6  -3         35.90         36.26         1.45 o                         
   5   6  -3         20.44         19.45         1.12 o                         
   6   6  -3         13.44         13.04         0.98 o                         
   7   6  -3         28.23         26.35         1.39 o                         
   8   6  -3          1.31          0.49         0.67 o                         
   9   6  -3         28.38         26.82         1.48 o                         
  10   6  -3          3.83          3.71         0.88 o                         
   0   7  -3        156.15        154.52         3.11 o                         
   1   7  -3         30.44         33.05         0.90 o                         
   2   7  -3         98.34         96.38         1.73 o                         
   3   7  -3         63.60         64.13         1.74 o                         
   4   7  -3          8.12          7.16         0.76 o                         
   5   7  -3         60.36         57.93         1.72 o                         
   6   7  -3         30.70         27.56         1.41 o                         
   7   7  -3          5.71          6.32         0.85 o                         
   8   7  -3         23.94         24.71         1.62 o                         
   9   7  -3          1.43          2.94         0.82 o                         
  10   7  -3          7.45          9.55         1.09 o                         
   1   8  -3        163.71        163.03         2.34 o                         
   2   8  -3         59.75         57.60         1.52 o                         
   3   8  -3         31.95         33.43         2.10 o                         
   4   8  -3         36.84         34.64         1.77 o                         
   5   8  -3         22.70         20.49         1.24 o                         
   6   8  -3         46.11         46.31         1.80 o                         
   7   8  -3          7.00          5.42         0.87 o                         
   8   8  -3         15.69         14.47         1.35 o                         
   9   8  -3          8.88          8.62         1.04 o                         
  10   8  -3         29.33         28.59         1.63 o                         
   0   9  -3         48.10         46.58         1.64 o                         
   1   9  -3          9.35          7.48         0.71 o                         
   2   9  -3        112.30        114.69         2.58 o                         
   3   9  -3         21.31         19.40         1.23 o                         
   4   9  -3         37.85         36.43         1.40 o                         
   5   9  -3         68.41         66.84         2.25 o                         
   6   9  -3         10.46         10.24         1.04 o                         
   7   9  -3         27.60         27.31         1.50 o                         
   8   9  -3         24.94         22.94         2.20 o                         
   9   9  -3          2.73          2.20         0.91 o                         
   1  10  -3          6.42          6.55         0.82 o                         
   2  10  -3          6.17          5.32         0.83 o                         
   3  10  -3         10.17          8.44         0.95 o                         
   4  10  -3          8.84          8.05         0.82 o                         
   5  10  -3         16.29         17.26         1.23 o                         
   6  10  -3         19.86         21.59         1.38 o                         
   7  10  -3         11.36         11.82         1.14 o                         
   8  10  -3         13.27         15.23         1.45 o                         
   0  11  -3         37.89         40.89         4.84 o                         
   1  11  -3          0.98          0.84         0.80 o                         
   2  11  -3         14.24         13.83         1.34 o                         
   3  11  -3          3.03          4.94         0.81 o                         
   4  11  -3         30.18         31.06         1.39 o                         
   5  11  -3         21.73         18.17         1.29 o                         
   6  11  -3         22.77         21.70         1.56 o                         
   7  11  -3          2.56          2.27         0.90 o                         
   8  11  -3         11.42         11.29         1.34 o                         
   1  12  -3         89.14         91.07         3.29 o                         
   2  12  -3         12.75         12.68         1.25 o                         
   3  12  -3         60.44         57.64         2.17 o                         
   4  12  -3         19.32         20.33         1.21 o                         
   5  12  -3          4.93          4.51         0.94 o                         
   6  12  -3          1.75          2.98         0.89 o                         
   7  12  -3          1.20          1.53         0.91 o                         
   0  13  -3         43.75         38.87         2.49 o                         
   1  13  -3         89.09         96.65         3.02 o                         
   2  13  -3         38.62         39.38         2.25 o                         
   3  13  -3         24.42         21.58         1.52 o                         
   4  13  -3          1.50          1.26         0.96 o                         
   5  13  -3          9.22         11.77         1.41 o                         
   6  13  -3          0.81          1.14         0.87 o                         
   1  14  -3         10.96         10.71         1.26 o                         
   2  14  -3          0.81         -0.02         0.93 o                         
   3  14  -3         26.58         26.31         1.97 o                         
   4  14  -3          6.96          5.20         1.33 o                         
   0  15  -3         11.83         12.44         3.07 o                         
   1  15  -3          3.34          2.89         1.01 o                         
   2  15  -3          7.19          5.70         1.19 o                         
   2   0  -2        402.56        388.55        12.79 o                         
   4   0  -2        785.46        785.66         9.63 o                         
   6   0  -2        104.21        104.55         1.70 o                         
   8   0  -2         18.82         16.64         1.35 o                         
  10   0  -2          5.75          4.93         1.21 o                         
  12   0  -2         32.51         33.44         3.09 o                         
   1   1  -2        198.50        198.70         6.78 o                         
   2   1  -2        100.03        107.08         1.95 o                         
   3   1  -2        124.97        116.57         1.72 o                         
   4   1  -2        351.23        401.69         3.38 o                         
   5   1  -2        248.58        256.43         2.62 o                         
   6   1  -2         40.30         41.20         0.81 o                         
   7   1  -2         15.55         15.36         0.57 o                         
   8   1  -2         75.74         73.41         1.66 o                         
   9   1  -2         61.30         58.43         1.60 o                         
  10   1  -2          0.34         -0.21         0.58 o                         
  11   1  -2         22.84         22.59         1.30 o                         
  12   1  -2         27.76         29.40         1.66 o                         
  13   1  -2          2.86          4.00         0.94 o                         
   0   2  -2        612.08        585.07        10.23 o                         
   1   2  -2        547.25        573.53         6.59 o                         
   2   2  -2        360.01        384.22         4.35 o                         
   3   2  -2        826.08        854.55         8.10 o                         
   4   2  -2        389.41        400.92         4.05 o                         
   5   2  -2        143.87        145.41         1.55 o                         
   6   2  -2        202.65        204.99         2.54 o                         
   7   2  -2        270.78        267.39         3.81 o                         
   8   2  -2         60.76         52.04         1.54 o                         
   9   2  -2        116.25        118.32         3.46 o                         
  10   2  -2          2.06          0.59         0.61 o                         
  11   2  -2          8.59          8.90         0.98 o                         
  12   2  -2         22.96         23.76         1.54 o                         
  13   2  -2          6.56          7.62         1.16 o                         
   1   3  -2         58.58         56.10         0.88 o                         
   2   3  -2        299.90        301.22         3.24 o                         
   3   3  -2        232.07        238.96         2.69 o                         
   4   3  -2         29.94         27.50         0.79 o                         
   5   3  -2         71.51         69.40         1.08 o                         
   6   3  -2        181.84        178.94         2.85 o                         
   7   3  -2          0.25         -0.11         0.38 o                         
   8   3  -2         62.15         58.38         1.71 o                         
   9   3  -2         58.66         56.21         1.80 o                         
  10   3  -2         13.44         10.94         1.04 o                         
  11   3  -2          0.10         -0.38         0.57 o                         
  12   3  -2         13.96         17.08         1.17 o                         
  13   3  -2          1.43          1.01         1.06 o                         
   0   4  -2        121.21        122.14         2.06 o                         
   1   4  -2        108.36        111.55         1.34 o                         
   2   4  -2         44.01         44.63         0.70 o                         
   3   4  -2        255.20        267.86         2.82 o                         
   4   4  -2          3.78          3.44         0.28 o                         
   5   4  -2         55.53         55.07         1.01 o                         
   6   4  -2         99.66         94.12         1.33 o                         
   7   4  -2         67.02         64.01         1.64 o                         
   8   4  -2        182.83        182.85         2.80 o                         
   9   4  -2          9.44          7.13         0.79 o                         
  10   4  -2         15.98         13.98         1.03 o                         
  11   4  -2         14.89         13.30         1.01 o                         
  12   4  -2          1.60          2.12         0.81 o                         
   1   5  -2        135.28        146.12         1.97 o                         
   2   5  -2         44.07         47.54         0.84 o                         
   3   5  -2        386.98        400.85         4.55 o                         
   4   5  -2        112.51        119.18         1.64 o                         
   5   5  -2         54.97         54.43         1.29 o                         
   6   5  -2         20.89         19.86         0.67 o                         
   7   5  -2         49.60         44.89         1.43 o                         
   8   5  -2         27.49         22.52         1.22 o                         
   9   5  -2         19.73         18.80         1.12 o                         
  10   5  -2         30.27         30.86         1.44 o                         
  11   5  -2         18.58         20.30         1.26 o                         
  12   5  -2          3.32          4.75         0.94 o                         
   0   6  -2        191.75        186.81         3.31 o                         
   1   6  -2        133.26        125.72         1.89 o                         
   2   6  -2         53.62         50.23         0.99 o                         
   3   6  -2         81.58         80.50         1.85 o                         
   4   6  -2          3.16          3.02         0.52 o                         
   5   6  -2        274.82        273.69         4.15 o                         
   6   6  -2          4.66          3.42         0.46 o                         
   7   6  -2          9.78          8.80         0.80 o                         
   8   6  -2         49.25         51.24         2.01 o                         
   9   6  -2          3.09          2.26         0.66 o                         
  10   6  -2         11.91         12.63         1.01 o                         
  11   6  -2         14.24         14.63         1.13 o                         
  12   6  -2         18.83         19.80         1.50 o                         
   1   7  -2        228.07        255.63         3.09 o                         
   2   7  -2        178.19        179.82         2.50 o                         
   3   7  -2        206.53        211.18         3.67 o                         
   4   7  -2         67.74         58.73         1.34 o                         
   5   7  -2         39.61         38.77         1.17 o                         
   6   7  -2         42.19         41.25         1.40 o                         
   7   7  -2         49.40         50.00         1.63 o                         
   8   7  -2         13.62         12.07         0.97 o                         
   9   7  -2          0.15         -0.56         0.56 o                         
  10   7  -2         13.99         16.37         1.15 o                         
  11   7  -2         22.67         26.85         1.49 o                         
  12   7  -2         19.56         19.00         1.51 o                         
   0   8  -2         30.61         34.84         1.15 o                         
   1   8  -2         30.51         30.61         0.80 o                         
   2   8  -2         86.56         87.00         1.83 o                         
   3   8  -2        140.72        135.25         2.44 o                         
   4   8  -2        144.43        137.46         2.58 o                         
   5   8  -2         12.49         11.46         0.76 o                         
   6   8  -2          0.89          1.54         0.47 o                         
   7   8  -2         31.73         29.01         1.38 o                         
   8   8  -2          8.22          7.98         0.87 o                         
   9   8  -2         48.59         51.85         1.81 o                         
  10   8  -2          0.97          0.31         0.64 o                         
  11   8  -2          1.73          2.29         0.85 o                         
   1   9  -2         86.07         82.03         1.51 o                         
   2   9  -2         85.15         86.70         1.88 o                         
   3   9  -2        194.55        190.35         3.15 o                         
   4   9  -2        235.88        227.66         3.68 o                         
   5   9  -2         13.51         11.69         0.79 o                         
   6   9  -2        137.43        134.70         2.43 o                         
   7   9  -2          1.81          1.87         0.66 o                         
   8   9  -2         55.41         55.03         1.86 o                         
   9   9  -2         17.67         17.29         1.30 o                         
  10   9  -2          5.87          6.26         0.94 o                         
  11   9  -2          0.36         -0.15         0.87 o                         
   0  10  -2        144.45        148.86         3.06 o                         
   1  10  -2         43.23         40.04         0.98 o                         
   2  10  -2          5.05          4.49         0.57 o                         
   3  10  -2         30.61         28.05         1.26 o                         
   4  10  -2         62.62         57.52         1.60 o                         
   5  10  -2         46.83         41.44         1.42 o                         
   6  10  -2         29.75         28.97         1.82 o                         
   7  10  -2        175.97        188.54         3.55 o                         
   8  10  -2         80.22         84.43         2.24 o                         
   9  10  -2         11.65         10.52         1.21 o                         
  10  10  -2         35.34         32.28         1.63 o                         
   1  11  -2         93.59         96.50         1.87 o                         
   2  11  -2         61.15         58.84         1.60 o                         
   3  11  -2         51.61         49.94         1.59 o                         
   4  11  -2         23.67         25.31         1.29 o                         
   5  11  -2         13.45         14.73         0.96 o                         
   6  11  -2          6.28          5.26         0.83 o                         
   7  11  -2         10.24          8.83         0.99 o                         
   8  11  -2         30.72         32.97         2.12 o                         
   9  11  -2         24.95         20.84         1.57 o                         
  10  11  -2         12.79         15.95         1.42 o                         
   0  12  -2         98.22         99.99         3.17 o                         
   1  12  -2         22.47         23.93         1.46 o                         
   2  12  -2         26.59         26.68         1.54 o                         
   3  12  -2          6.25          4.95         0.77 o                         
   4  12  -2         43.14         42.14         1.88 o                         
   5  12  -2         16.02         15.08         0.97 o                         
   6  12  -2         17.76         18.37         1.29 o                         
   7  12  -2          5.37          6.39         1.32 o                         
   8  12  -2          4.48          5.18         0.99 o                         
   9  12  -2          0.80          0.36         1.08 o                         
   1  13  -2        346.04        360.75         5.99 o                         
   2  13  -2          5.01          3.29         0.72 o                         
   3  13  -2         13.86         13.32         1.09 o                         
   4  13  -2         10.90         11.65         0.95 o                         
   5  13  -2         26.43         22.41         1.14 o                         
   6  13  -2          1.22          0.44         0.77 o                         
   7  13  -2         10.51         10.29         1.13 o                         
   8  13  -2          0.32         -0.69         0.69 o                         
   0  14  -2          6.64          6.36         1.26 o                         
   1  14  -2         19.52         17.83         1.39 o                         
   2  14  -2          4.13          3.35         0.89 o                         
   3  14  -2         32.86         34.99         1.87 o                         
   4  14  -2          9.75         10.36         1.16 o                         
   5  14  -2         32.38         33.90         1.44 o                         
   6  14  -2         35.27         38.01         2.16 o                         
   7  14  -2         18.65         19.95         1.49 o                         
   1  15  -2         13.93         14.14         1.73 o                         
   2  15  -2          0.87          0.52         1.14 o                         
   3  15  -2          4.54          4.25         1.05 o                         
   4  15  -2          5.67          5.67         1.00 o                         
   5  15  -2          4.16          5.62         0.96 o                         
   6  15  -2         17.57         16.47         1.91 o                         
   0  16  -2         13.11         11.35         2.33 o                         
   1  16  -2          2.71          1.70         0.96 o                         
   2  16  -2          7.16          8.73         1.18 o                         
   3  16  -2         15.25         16.40         1.45 o                         
   4  16  -2          0.24         -0.78         0.92 o                         
   1  17  -2          2.53          1.66         1.15 o                         
   2   0  -1       4555.47       4540.07        70.33 o                         
   4   0  -1         94.51         84.74         1.73 o                         
   6   0  -1        366.85        351.42         6.22 o                         
   8   0  -1        112.31        107.95         2.69 o                         
  10   0  -1         58.62         58.62         3.20 o                         
  12   0  -1         51.12         55.72         2.82 o                         
   0   1  -1       3378.00       3500.65        49.76 o                         
   1   1  -1         27.64         28.75         0.47 o                         
   2   1  -1       5981.01       6138.74        60.32 o                         
   3   1  -1        848.74        878.51         7.14 o                         
   4   1  -1        170.27        155.91         1.85 o                         
   5   1  -1        270.47        260.41         2.67 o                         
   6   1  -1        102.53         93.48         1.38 o                         
   7   1  -1          7.29          7.48         0.46 o                         
   8   1  -1         49.97         51.00         1.08 o                         
   9   1  -1        181.78        178.34         2.92 o                         
  10   1  -1         48.51         47.33         1.91 o                         
  11   1  -1         60.85         64.74         2.24 o                         
  12   1  -1         80.85         88.35         3.14 o                         
  13   1  -1         18.43         20.09         1.41 o                         
   1   2  -1        298.74        281.74         2.39 o                         
   2   2  -1        634.13        661.08         5.65 o                         
   3   2  -1       1406.14       1514.86        13.23 o                         
   4   2  -1        506.38        564.61         5.12 o                         
   5   2  -1        261.18        267.78         3.05 o                         
   6   2  -1         34.75         34.92         0.82 o                         
   7   2  -1        144.13        146.43         2.28 o                         
   8   2  -1         24.21         21.65         0.86 o                         
   9   2  -1         63.31         63.63         1.50 o                         
  10   2  -1         28.39         27.72         1.63 o                         
  11   2  -1         93.02         96.10         2.36 o                         
  12   2  -1         16.26         14.25         1.16 o                         
  13   2  -1          5.93          6.80         1.00 o                         
   0   3  -1       1956.68       1943.43        21.11 o                         
   1   3  -1       1235.37       1305.31        10.92 o                         
   2   3  -1         38.01         34.71         0.51 o                         
   3   3  -1         66.30         67.65         0.88 o                         
   4   3  -1          6.12          6.88         0.28 o                         
   5   3  -1        305.84        318.61         3.90 o                         
   6   3  -1          1.49          0.49         0.24 o                         
   7   3  -1        249.72        261.13         3.59 o                         
   8   3  -1        367.31        366.07         4.85 o                         
   9   3  -1         95.22         95.29         1.88 o                         
  10   3  -1         84.87         83.27         1.75 o                         
  11   3  -1          3.31          2.91         0.69 o                         
  12   3  -1          9.57          8.40         1.01 o                         
  13   3  -1          6.97          8.23         1.15 o                         
   1   4  -1        310.33        319.45         3.14 o                         
   2   4  -1         67.51         70.58         1.24 o                         
   3   4  -1        815.24        885.42         9.26 o                         
   4   4  -1        166.40        169.17         1.97 o                         
   5   4  -1         44.54         41.71         0.71 o                         
   6   4  -1         78.32         74.92         1.21 o                         
   7   4  -1        160.15        161.23         2.19 o                         
   8   4  -1         38.97         34.92         1.21 o                         
   9   4  -1         12.96         10.19         0.69 o                         
  10   4  -1         26.01         23.42         1.73 o                         
  11   4  -1          0.39         -0.51         0.58 o                         
  12   4  -1          0.74          0.64         0.70 o                         
  13   4  -1         20.06         21.98         1.66 o                         
   0   5  -1        302.55        339.71         5.33 o                         
   1   5  -1        673.85        732.50         8.17 o                         
   2   5  -1         58.20         57.28         1.16 o                         
   3   5  -1        226.06        223.23         2.90 o                         
   4   5  -1        140.60        139.47         1.87 o                         
   5   5  -1        396.13        429.22         4.87 o                         
   6   5  -1         84.09         90.11         1.39 o                         
   7   5  -1         32.07         27.40         0.68 o                         
   8   5  -1         25.22         25.35         0.96 o                         
   9   5  -1         49.49         48.61         1.29 o                         
  10   5  -1         29.25         26.05         1.38 o                         
  11   5  -1         15.14         15.28         1.08 o                         
  12   5  -1         13.03         10.92         1.09 o                         
  13   5  -1          0.82          1.13         0.81 o                         
   1   6  -1        275.50        312.03         3.81 o                         
   2   6  -1        418.09        442.17         5.69 o                         
   3   6  -1        433.31        474.88         6.11 o                         
   4   6  -1         33.06         31.71         0.77 o                         
   5   6  -1         67.66         66.32         1.17 o                         
   6   6  -1         49.70         51.31         1.35 o                         
   7   6  -1         36.75         35.54         0.99 o                         
   8   6  -1         32.69         30.53         1.08 o                         
   9   6  -1         45.59         45.85         1.29 o                         
  10   6  -1         23.30         24.84         1.22 o                         
  11   6  -1         24.65         22.84         1.38 o                         
  12   6  -1         24.72         27.23         2.53 o                         
  13   6  -1         42.40         45.57         2.58 o                         
   0   7  -1       1852.69       1993.60        29.02 o                         
   1   7  -1        305.30        306.39         3.59 o                         
   2   7  -1         62.66         58.92         1.29 o                         
   3   7  -1         17.61         19.22         0.82 o                         
   4   7  -1        114.13        122.48         1.98 o                         
   5   7  -1          7.24          6.44         0.64 o                         
   6   7  -1        106.98         98.78         1.77 o                         
   7   7  -1         32.94         30.55         1.00 o                         
   8   7  -1          8.38          7.94         0.73 o                         
   9   7  -1         39.94         41.18         1.29 o                         
  10   7  -1         14.34         13.39         0.91 o                         
  11   7  -1         10.58         10.65         1.22 o                         
  12   7  -1          3.55          3.08         1.05 o                         
   1   8  -1        129.74        127.38         1.81 o                         
   2   8  -1          3.86          4.99         0.48 o                         
   3   8  -1        168.87        174.45         2.81 o                         
   4   8  -1         76.46         74.00         1.47 o                         
   5   8  -1        278.84        291.18         3.91 o                         
   6   8  -1        268.55        259.86         3.63 o                         
   7   8  -1          9.50         10.35         0.68 o                         
   8   8  -1         11.36          7.92         0.74 o                         
   9   8  -1         44.78         43.35         1.56 o                         
  10   8  -1         21.38         23.20         1.28 o                         
  11   8  -1         19.13         22.60         1.53 o                         
  12   8  -1         14.07         15.36         1.50 o                         
   0   9  -1         81.05         76.53         1.88 o                         
   1   9  -1         19.14         21.12         0.70 o                         
   2   9  -1         64.50         61.17         1.32 o                         
   3   9  -1         37.45         34.65         1.11 o                         
   4   9  -1        139.69        136.59         2.48 o                         
   5   9  -1        167.89        160.92         2.59 o                         
   6   9  -1        144.91        147.35         2.44 o                         
   7   9  -1         77.32         74.13         1.63 o                         
   8   9  -1         52.21         48.76         1.62 o                         
   9   9  -1         28.48         26.14         1.18 o                         
  10   9  -1         24.92         24.27         1.27 o                         
  11   9  -1          1.29          0.59         0.91 o                         
  12   9  -1          2.00          1.87         1.02 o                         
   1  10  -1         84.50         82.64         1.45 o                         
   2  10  -1        149.32        145.20         2.39 o                         
   3  10  -1          7.42          5.96         0.60 o                         
   4  10  -1        162.76        160.37         2.61 o                         
   5  10  -1         14.01         12.49         0.80 o                         
   6  10  -1        330.43        338.32         4.78 o                         
   7  10  -1         77.29         82.74         1.80 o                         
   8  10  -1         81.71         83.24         2.05 o                         
   9  10  -1        121.70        123.07         2.34 o                         
  10  10  -1         25.18         27.98         1.41 o                         
  11  10  -1         11.07         11.37         1.22 o                         
   0  11  -1        134.71        135.52         2.98 o                         
   1  11  -1         80.85         79.86         1.58 o                         
   2  11  -1        339.93        350.10         5.39 o                         
   3  11  -1         34.97         32.87         1.24 o                         
   4  11  -1        144.12        139.38         2.47 o                         
   5  11  -1        145.88        152.10         2.45 o                         
   6  11  -1         33.80         32.50         1.20 o                         
   7  11  -1         20.81         19.95         1.00 o                         
   8  11  -1         24.53         21.16         1.19 o                         
   9  11  -1          6.40          4.77         0.88 o                         
  10  11  -1         18.22         18.33         1.26 o                         
  11  11  -1          9.72         13.58         1.93 o                         
   1  12  -1        226.85        220.77         3.29 o                         
   2  12  -1         36.93         35.74         1.40 o                         
   3  12  -1        213.98        216.27         3.60 o                         
   4  12  -1         45.37         44.19         1.47 o                         
   5  12  -1          9.48          7.22         0.68 o                         
   6  12  -1         12.22         11.06         0.79 o                         
   7  12  -1         50.58         49.91         1.60 o                         
   8  12  -1          6.65          6.10         0.91 o                         
   9  12  -1          0.87          0.77         0.76 o                         
  10  12  -1         43.99         42.95         2.02 o                         
   0  13  -1          0.43          0.86         0.68 o                         
   1  13  -1         29.37         26.48         1.25 o                         
   2  13  -1          8.02          8.08         0.91 o                         
   3  13  -1         41.17         40.10         1.69 o                         
   4  13  -1          1.63          1.86         0.62 o                         
   5  13  -1         59.99         58.31         1.60 o                         
   6  13  -1          2.01          1.77         0.61 o                         
   7  13  -1         13.32         12.16         1.10 o                         
   8  13  -1          7.67          8.61         1.07 o                         
   9  13  -1          5.47          5.26         1.16 o                         
   1  14  -1         60.60         53.26         1.77 o                         
   2  14  -1          8.25          9.27         0.91 o                         
   3  14  -1          7.47          5.74         0.79 o                         
   4  14  -1         40.91         38.97         1.70 o                         
   5  14  -1          1.09          1.56         0.69 o                         
   6  14  -1         34.05         31.93         1.49 o                         
   7  14  -1         16.94         17.47         1.34 o                         
   8  14  -1          0.72          1.04         0.82 o                         
   0  15  -1         25.39         23.85         3.29 o                         
   1  15  -1         40.37         37.18         2.10 o                         
   2  15  -1         28.81         34.81         1.63 o                         
   3  15  -1          8.42         10.79         1.22 o                         
   4  15  -1         44.94         46.73         1.93 o                         
   5  15  -1         69.97         72.94         2.13 o                         
   6  15  -1          1.43          1.38         0.77 o                         
   7  15  -1          8.92         10.38         1.32 o                         
   1  16  -1         41.57         42.51         2.33 o                         
   2  16  -1          7.16          5.35         1.05 o                         
   3  16  -1          1.02         -0.14         0.74 o                         
   4  16  -1         31.54         32.82         1.69 o                         
   5  16  -1          0.14          0.55         0.78 o                         
   6  16  -1          4.29          5.14         1.10 o                         
   0  17  -1         25.19         25.66         6.36 o                         
   1  17  -1          0.25          0.88         0.93 o                         
   2  17  -1          3.82          3.06         1.07 o                         
   3  17  -1          4.33          4.26         1.06 o                         
   4  17  -1         13.21         14.74         1.44 o                         
   1  18  -1         31.23         45.78         2.62 o                         
   2   0   0       3013.86       2915.25        65.65 o                         
   4   0   0        368.92        346.76         3.77 o                         
   6   0   0        272.21        240.43         3.26 o                         
   8   0   0          0.04         -0.47         0.47 o                         
  10   0   0        409.11        443.16         8.83 o                         
  12   0   0         69.14         68.53         2.72 o                         
  14   0   0         14.02         15.65         3.78 o                         
   1   1   0         37.77         32.31         0.83 o                         
   2   1   0        696.50        707.86         8.14 o                         
   4   1   0        351.19        366.05         3.26 o                         
   5   1   0       1298.58       1383.26        12.74 o                         
   6   1   0        115.85        101.99         1.22 o                         
   7   1   0         69.95         71.65         1.15 o                         
   8   1   0         26.66         20.59         0.67 o                         
   9   1   0          6.60          7.45         0.67 o                         
  10   1   0          0.21          0.59         0.47 o                         
  11   1   0        124.42        129.30         2.61 o                         
  12   1   0        124.02        133.22         2.77 o                         
  13   1   0         27.10         27.95         1.52 o                         
  14   1   0          8.44          7.38         1.48 o                         
   0   2   0        529.98        627.75         6.43 o                         
   1   2   0        151.52        139.20         1.36 o                         
   2   2   0        300.13        278.32         2.45 o                         
   3   2   0        892.52        990.98         8.32 o                         
   4   2   0        846.41        899.69         7.06 o                         
   5   2   0         46.74         48.79         0.64 o                         
   6   2   0         93.81         88.16         1.24 o                         
   7   2   0        151.30        142.16         1.83 o                         
   8   2   0          8.34          9.16         0.50 o                         
   9   2   0        167.85        176.90         2.48 o                         
  10   2   0         96.14        100.41         1.94 o                         
  11   2   0        110.55        120.10         2.50 o                         
  12   2   0          1.77          3.66         0.80 o                         
  13   2   0          4.49          4.78         0.95 o                         
  14   2   0          0.02         -0.93         1.13 o                         
   1   3   0          3.80          1.22         0.16 o                         
   2   3   0        535.50        490.02         4.43 o                         
   3   3   0        210.01        192.28         1.82 o                         
   4   3   0          8.20          9.90         0.34 o                         
   5   3   0        128.81        116.69         1.33 o                         
   6   3   0        695.15        732.76         6.67 o                         
   7   3   0         50.68         53.69         0.84 o                         
   8   3   0         63.13         63.53         1.11 o                         
   9   3   0        200.65        209.50         2.84 o                         
  10   3   0         89.80         83.64         1.75 o                         
  11   3   0          0.18          0.04         0.58 o                         
  12   3   0         27.04         31.13         1.50 o                         
  13   3   0         16.20         15.08         1.50 o                         
  14   3   0         10.52         11.14         1.68 o                         
   0   4   0        132.80        144.39         1.73 o                         
   1   4   0       2731.15       2850.64        22.61 o                         
   2   4   0       2188.92       2212.41        18.35 o                         
   3   4   0        371.53        390.77         4.02 o                         
   4   4   0        227.80        253.81         3.16 o                         
   5   4   0        852.53        956.41         9.47 o                         
   6   4   0          9.82          8.14         0.39 o                         
   7   4   0        230.29        259.39         2.84 o                         
   8   4   0         31.23         27.59         0.79 o                         
   9   4   0         14.25         14.76         0.70 o                         
  10   4   0          6.03          5.70         0.64 o                         
  11   4   0          2.88          2.88         0.68 o                         
  12   4   0         45.52         43.66         1.83 o                         
  13   4   0          0.27          0.58         1.05 o                         
   1   5   0       1355.57       1406.99        12.32 o                         
   2   5   0        198.16        209.75         2.24 o                         
   3   5   0        607.31        686.84         6.90 o                         
   4   5   0        142.40        158.98         2.04 o                         
   5   5   0          5.18          5.09         0.42 o                         
   6   5   0         81.25         82.25         1.35 o                         
   7   5   0          6.79          4.55         0.43 o                         
   8   5   0          6.42          4.96         0.42 o                         
   9   5   0         42.04         40.69         1.14 o                         
  10   5   0         14.25         15.74         0.91 o                         
  11   5   0        133.11        140.53         2.56 o                         
  12   5   0         14.11         11.59         1.59 o                         
  13   5   0          4.72          5.45         1.43 o                         
   0   6   0       1369.98       1526.92        18.15 o                         
   1   6   0          0.17          0.87         0.19 o                         
   2   6   0        454.95        494.25         5.44 o                         
   4   6   0        220.71        234.62         2.95 o                         
   5   6   0          4.56          2.17         0.30 o                         
   6   6   0         17.39         13.42         0.57 o                         
   7   6   0         68.95         70.69         1.25 o                         
   8   6   0         19.46         19.47         0.91 o                         
   9   6   0         30.71         26.42         0.93 o                         
  10   6   0         30.76         29.62         1.69 o                         
  11   6   0          0.24          0.23         0.59 o                         
  12   6   0         10.88         10.06         1.67 o                         
  13   6   0          0.71          1.35         1.24 o                         
   1   7   0        131.70        143.00         1.91 o                         
   2   7   0        274.45        322.78         3.79 o                         
   3   7   0        160.16        151.35         2.06 o                         
   4   7   0        103.16        107.24         1.62 o                         
   5   7   0        188.57        193.40         2.56 o                         
   6   7   0         46.19         47.96         0.97 o                         
   7   7   0         12.66         10.37         0.58 o                         
   8   7   0         62.99         55.01         1.08 o                         
   9   7   0         42.28         37.47         1.05 o                         
  10   7   0         26.37         25.59         1.28 o                         
  11   7   0         10.95          8.91         1.49 o                         
  12   7   0          0.05         -0.68         1.07 o                         
  13   7   0          0.74          2.42         1.38 o                         
   0   8   0         62.07         61.27         1.81 o                         
   1   8   0        125.01        118.97         1.72 o                         
   2   8   0        700.94        735.66         8.55 o                         
   3   8   0        139.27        138.30         1.99 o                         
   4   8   0         78.54         77.11         1.33 o                         
   5   8   0         10.63         11.94         0.62 o                         
   6   8   0          7.59          8.62         0.55 o                         
   7   8   0         30.25         31.43         0.92 o                         
   8   8   0        172.33        170.56         2.25 o                         
   9   8   0         26.03         22.45         1.07 o                         
  10   8   0         42.93         37.79         1.62 o                         
  11   8   0         99.38        111.93         2.95 o                         
  12   8   0          1.32          0.76         1.03 o                         
   1   9   0         47.25         43.65         1.03 o                         
   2   9   0         34.90         30.45         0.92 o                         
   3   9   0          1.84          1.87         0.37 o                         
   4   9   0        588.20        597.46         6.76 o                         
   5   9   0         52.47         50.26         1.04 o                         
   6   9   0        307.72        318.77         4.03 o                         
   7   9   0        218.31        219.93         2.87 o                         
   8   9   0        103.81        102.51         1.90 o                         
   9   9   0         62.02         57.77         1.81 o                         
  10   9   0          0.09          0.24         0.62 o                         
  11   9   0         11.11         11.59         1.36 o                         
  12   9   0          0.11         -0.02         1.00 o                         
   0  10   0        289.23        268.13         5.58 o                         
   1  10   0         11.98         14.05         0.79 o                         
   2  10   0         91.18         89.08         2.48 o                         
   3  10   0         28.92         27.23         1.25 o                         
   4  10   0        205.02        218.16         3.17 o                         
   5  10   0        191.78        200.51         2.83 o                         
   6  10   0          2.44          2.11         0.46 o                         
   7  10   0        104.06        106.24         2.12 o                         
   8  10   0         80.18         80.55         1.69 o                         
   9  10   0         12.85         11.04         1.09 o                         
  10  10   0          3.02          2.95         0.93 o                         
  11  10   0          1.10          2.25         0.87 o                         
   1  11   0         13.43         11.32         0.86 o                         
   2  11   0        383.25        358.60         5.19 o                         
   3  11   0        429.01        460.88         6.42 o                         
   4  11   0        193.33        191.74         3.27 o                         
   5  11   0         25.29         25.33         1.13 o                         
   6  11   0        127.13        122.67         2.34 o                         
   7  11   0         95.71         95.38         2.05 o                         
   8  11   0        167.62        177.24         2.84 o                         
   9  11   0          0.13          0.25         0.69 o                         
  10  11   0         14.24         12.14         1.59 o                         
  11  11   0          9.51          9.56         1.28 o                         
   0  12   0        140.74        134.22         4.15 o                         
   1  12   0          0.55          0.94         0.53 o                         
   2  12   0         29.39         30.53         1.40 o                         
   3  12   0         27.02         21.63         1.12 o                         
   4  12   0        180.87        178.53         3.18 o                         
   5  12   0        140.77        142.99         2.78 o                         
   6  12   0         22.66         20.89         1.18 o                         
   7  12   0         15.44         15.62         1.45 o                         
   8  12   0         12.79         13.54         1.23 o                         
   9  12   0          3.54          3.59         0.86 o                         
  10  12   0          5.82          7.60         1.09 o                         
   1  13   0        199.96        187.15         3.71 o                         
   2  13   0          5.26          2.53         0.66 o                         
   3  13   0          6.10          4.60         0.73 o                         
   4  13   0          0.03         -0.18         0.46 o                         
   5  13   0         30.50         27.57         1.37 o                         
   6  13   0          5.74          6.33         0.81 o                         
   7  13   0         13.81         14.48         1.21 o                         
   8  13   0          2.05          2.59         0.87 o                         
   9  13   0         23.69         21.28         1.84 o                         
  10  13   0          1.51          0.73         0.91 o                         
   0  14   0         40.49         43.13         2.29 o                         
   1  14   0          8.76          7.45         0.85 o                         
   2  14   0         24.12         24.17         1.72 o                         
   3  14   0          3.34          2.59         0.59 o                         
   4  14   0         53.22         55.89         1.82 o                         
   5  14   0          0.25          0.30         0.62 o                         
   6  14   0          7.29          7.33         0.90 o                         
   7  14   0         34.21         32.90         1.62 o                         
   8  14   0         32.44         29.67         2.08 o                         
   9  14   0          6.01          7.79         1.35 o                         
   1  15   0          2.56          4.60         0.99 o                         
   2  15   0         62.73         61.72         2.61 o                         
   3  15   0         56.53         52.10         2.18 o                         
   4  15   0          7.45          7.06         0.88 o                         
   5  15   0          4.16          4.76         0.84 o                         
   6  15   0          3.22          2.98         0.81 o                         
   7  15   0         45.81         53.23         2.36 o                         
   8  15   0         24.99         27.07         2.06 o                         
   0  16   0          0.01          1.21         1.36 o                         
   1  16   0         20.58         20.70         1.45 o                         
   2  16   0         29.78         31.36         1.73 o                         
   3  16   0         61.34         62.09         2.20 o                         
   4  16   0         29.98         30.70         1.80 o                         
   5  16   0          0.56          0.45         0.75 o                         
   6  16   0         20.47         23.96         1.50 o                         
   7  16   0          8.65         11.54         1.27 o                         
   1  17   0          8.36          9.21         1.31 o                         
   2  17   0         40.30         47.98         2.21 o                         
   3  17   0          8.02         10.93         1.18 o                         
   4  17   0         32.36         35.82         2.35 o                         
   5  17   0          1.93          0.52         0.75 o                         
   0  18   0         12.51         17.25         2.31 o                         
   1  18   0          0.05          0.18         0.90 o                         
   2  18   0          4.59          3.80         1.28 o                         
   3  18   0          5.99          7.95         1.33 o                         
   2   0   1       4555.04       4560.13       131.01 o                         
   4   0   1         94.74         85.72         2.20 o                         
   6   0   1        367.25        358.51         6.61 o                         
   8   0   1        112.53        109.30         2.72 o                         
  10   0   1         58.54         59.70         2.10 o                         
  12   0   1         51.06         54.13         4.13 o                         
   0   1   1       3377.71       3484.48        70.43 o                         
   1   1   1         27.80         29.61         0.67 o                         
   2   1   1       5981.39       6262.93       100.90 o                         
   3   1   1        848.50        883.64         8.63 o                         
   4   1   1        170.24        160.05         1.76 o                         
   5   1   1        270.48        265.54         2.67 o                         
   6   1   1        102.35         95.06         1.22 o                         
   7   1   1          7.30          7.15         0.32 o                         
   8   1   1         49.74         52.53         0.89 o                         
   9   1   1        181.91        174.55         3.10 o                         
  10   1   1         48.49         45.78         1.55 o                         
  11   1   1         60.87         64.14         1.82 o                         
  12   1   1         80.89         84.60         3.01 o                         
  13   1   1         18.44         16.92         2.97 o                         
   1   2   1        298.35        275.69         3.09 o                         
   2   2   1        634.65        656.86         6.92 o                         
   3   2   1       1406.02       1516.96        15.56 o                         
   4   2   1        506.56        562.38         5.34 o                         
   5   2   1        261.20        268.48         2.73 o                         
   6   2   1         34.78         34.20         0.64 o                         
   7   2   1        144.04        146.53         1.92 o                         
   8   2   1         24.24         22.16         0.65 o                         
   9   2   1         63.25         68.95         1.40 o                         
  10   2   1         28.39         29.22         1.22 o                         
  11   2   1         93.10        102.75         2.99 o                         
  12   2   1         16.26         12.40         1.83 o                         
  13   2   1          5.94          6.33         2.26 o                         
   0   3   1       1960.13       1947.39        24.97 o                         
   1   3   1       1235.25       1315.92        11.99 o                         
   2   3   1         38.08         34.71         0.58 o                         
   3   3   1         66.37         66.70         0.93 o                         
   4   3   1          6.12          7.45         0.29 o                         
   5   3   1        305.81        321.33         3.23 o                         
   6   3   1          1.49          0.71         0.19 o                         
   7   3   1        249.89        260.12         2.81 o                         
   8   3   1        367.19        369.64         4.30 o                         
   9   3   1         95.24         98.16         1.71 o                         
  10   3   1         84.85         89.42         2.12 o                         
  11   3   1          3.30          2.80         0.71 o                         
  12   3   1          9.56         10.00         1.37 o                         
  13   3   1          6.99          6.58         1.71 o                         
   1   4   1        310.38        312.42         3.29 o                         
   2   4   1         67.44         69.62         1.19 o                         
   3   4   1        814.68        876.84         9.18 o                         
   4   4   1        166.54        168.69         1.90 o                         
   5   4   1         44.52         42.65         0.76 o                         
   6   4   1         78.35         75.77         1.08 o                         
   7   4   1        160.07        165.74         2.06 o                         
   8   4   1         38.85         33.80         0.81 o                         
   9   4   1         12.95         10.63         0.69 o                         
  10   4   1         26.02         24.17         1.75 o                         
  11   4   1          0.37         -0.67         0.67 o                         
  12   4   1          0.74          1.87         0.89 o                         
  13   4   1         20.11         24.05         3.00 o                         
   0   5   1        302.45        341.59         5.34 o                         
   1   5   1        673.47        718.28         7.20 o                         
   2   5   1         58.27         57.45         1.04 o                         
   3   5   1        226.01        222.81         2.86 o                         
   4   5   1        140.49        138.17         2.18 o                         
   5   5   1        396.07        432.00         4.53 o                         
   6   5   1         84.17         89.10         1.33 o                         
   7   5   1         32.06         27.85         1.07 o                         
   8   5   1         25.27         23.30         0.72 o                         
   9   5   1         49.36         45.91         1.10 o                         
  10   5   1         29.23         27.69         1.67 o                         
  11   5   1         15.21         17.52         1.41 o                         
  12   5   1         13.02         13.68         1.39 o                         
  13   5   1          0.82          1.96         1.53 o                         
   1   6   1        274.97        311.60         3.37 o                         
   2   6   1        417.83        432.31         5.64 o                         
   3   6   1        433.16        466.05         5.17 o                         
   4   6   1         33.13         32.89         0.91 o                         
   5   6   1         67.67         64.81         1.19 o                         
   6   6   1         49.71         51.88         0.91 o                         
   7   6   1         36.84         35.08         0.79 o                         
   8   6   1         32.74         31.56         1.34 o                         
   9   6   1         45.59         43.96         1.42 o                         
  10   6   1         23.35         21.69         1.34 o                         
  11   6   1         24.64         21.37         1.60 o                         
  12   6   1         24.68         26.68         1.82 o                         
  13   6   1         42.40         44.54         3.53 o                         
   0   7   1       1852.06       2006.39        29.01 o                         
   1   7   1        305.65        309.17         3.59 o                         
   2   7   1         62.71         61.87         1.29 o                         
   3   7   1         17.59         19.90         0.70 o                         
   4   7   1        114.17        124.22         1.74 o                         
   5   7   1          7.29          7.52         0.57 o                         
   6   7   1        106.77         98.66         1.67 o                         
   7   7   1         32.96         31.46         0.77 o                         
   8   7   1          8.31          6.64         0.78 o                         
   9   7   1         40.04         40.95         1.70 o                         
  10   7   1         14.30         12.18         1.08 o                         
  11   7   1         10.54         10.09         1.26 o                         
  12   7   1          3.53          4.95         1.07 o                         
   1   8   1        129.70        127.00         2.12 o                         
   2   8   1          3.92          4.58         0.39 o                         
   3   8   1        169.19        177.01         2.76 o                         
   4   8   1         76.57         75.20         1.27 o                         
   5   8   1        278.77        281.69         3.79 o                         
   6   8   1        268.66        255.90         3.90 o                         
   7   8   1          9.45          9.87         0.63 o                         
   8   8   1         11.41         10.44         0.97 o                         
   9   8   1         44.77         45.98         1.58 o                         
  10   8   1         21.29         22.74         1.49 o                         
  11   8   1         19.15         21.54         2.06 o                         
  12   8   1         14.07         14.74         1.53 o                         
   0   9   1         80.88         76.96         2.16 o                         
   1   9   1         19.16         22.18         0.84 o                         
   2   9   1         64.66         60.57         1.95 o                         
   3   9   1         37.48         34.23         0.70 o                         
   4   9   1        139.83        139.42         2.23 o                         
   5   9   1        167.76        164.58         2.52 o                         
   6   9   1        144.96        144.07         2.63 o                         
   7   9   1         77.36         75.22         1.75 o                         
   8   9   1         52.23         51.42         1.78 o                         
   9   9   1         28.53         29.30         1.51 o                         
  10   9   1         24.91         24.28         1.77 o                         
  11   9   1          1.28          1.65         0.98 o                         
  12   9   1          1.99          2.49         1.26 o                         
   1  10   1         84.14         80.93         1.68 o                         
   2  10   1        149.16        146.16         2.47 o                         
   3  10   1          7.43          6.47         0.47 o                         
   4  10   1        162.68        156.05         2.83 o                         
   5  10   1         14.03         12.65         0.88 o                         
   6  10   1        330.44        337.17         5.03 o                         
   7  10   1         77.19         81.22         1.98 o                         
   8  10   1         81.69         81.62         2.24 o                         
   9  10   1        121.83        129.53         3.02 o                         
  10  10   1         25.19         26.70         2.22 o                         
  11  10   1         11.00         12.96         1.76 o                         
   0  11   1        134.88        139.89         4.48 o                         
   1  11   1         80.72         73.39         1.93 o                         
   2  11   1        340.19        340.94         5.57 o                         
   3  11   1         34.86         33.69         1.46 o                         
   4  11   1        144.25        143.44         4.20 o                         
   5  11   1        145.88        152.48         2.86 o                         
   6  11   1         33.80         31.78         1.36 o                         
   7  11   1         20.82         21.38         1.35 o                         
   8  11   1         24.56         26.24         1.50 o                         
   9  11   1          6.36          6.38         0.92 o                         
  10  11   1         18.21         21.14         2.04 o                         
  11  11   1          9.75         12.40         1.78 o                         
   1  12   1        226.96        222.65         4.05 o                         
   2  12   1         36.98         39.42         1.67 o                         
   3  12   1        213.80        204.91         6.64 o                         
   4  12   1         45.34         44.00         1.70 o                         
   5  12   1          9.50          9.25         0.91 o                         
   6  12   1         12.18         11.27         0.93 o                         
   7  12   1         50.76         55.08         2.32 o                         
   8  12   1          6.67          5.46         0.95 o                         
   9  12   1          0.86          0.28         0.71 o                         
  10  12   1         44.01         42.73         2.89 o                         
   0  13   1          0.43          0.33         0.76 o                         
   1  13   1         29.44         25.97         1.43 o                         
   2  13   1          7.99          9.17         0.94 o                         
   3  13   1         41.19         37.28         1.73 o                         
   4  13   1          1.62          1.13         0.66 o                         
   5  13   1         60.13         60.67         1.92 o                         
   6  13   1          2.00          1.65         0.74 o                         
   7  13   1         13.23         12.49         1.21 o                         
   8  13   1          7.69         11.98         1.21 o                         
   9  13   1          5.45          5.96         1.07 o                         
   1  14   1         60.64         51.04         2.05 o                         
   2  14   1          8.29          7.86         0.94 o                         
   3  14   1          7.45          6.12         0.85 o                         
   4  14   1         40.97         38.32         2.23 o                         
   5  14   1          1.09          2.20         0.73 o                         
   6  14   1         34.01         36.31         2.24 o                         
   7  14   1         17.02         15.57         1.49 o                         
   8  14   1          0.72          1.70         0.87 o                         
   0  15   1         25.38         21.56         2.28 o                         
   1  15   1         40.34         39.33         2.13 o                         
   2  15   1         28.82         33.13         1.77 o                         
   3  15   1          8.43          7.31         1.22 o                         
   4  15   1         44.88         46.19         2.18 o                         
   5  15   1         69.89         78.33         3.57 o                         
   6  15   1          1.44          1.62         0.88 o                         
   7  15   1          8.90          9.88         1.29 o                         
   1  16   1         41.42         39.56         2.23 o                         
   2  16   1          7.13          9.06         1.17 o                         
   3  16   1          1.02          1.57         0.82 o                         
   4  16   1         31.54         35.75         1.93 o                         
   5  16   1          0.14          0.82         0.96 o                         
   6  16   1          4.30          4.03         1.15 o                         
   0  17   1         25.26         26.72         2.69 o                         
   1  17   1          0.25          0.30         0.80 o                         
   2  17   1          3.84          3.39         1.06 o                         
   3  17   1          4.35          8.66         1.25 o                         
   4  17   1         13.25         14.91         1.58 o                         
   1  18   1         31.23         38.79         2.41 o                         
   0   0   2       1966.42       2143.40        62.21 o                         
   2   0   2        402.58        400.09         9.01 o                         
   4   0   2        784.92        812.83        23.97 o                         
   6   0   2        104.08        109.62         4.72 o                         
   8   0   2         18.90         19.38         2.26 o                         
  10   0   2          5.71          5.81         1.74 o                         
   1   1   2        198.34        187.60         4.00 o                         
   2   1   2        100.07        110.36         2.65 o                         
   3   1   2        125.04        110.88         3.56 o                         
   4   1   2        351.61        403.29         6.56 o                         
   5   1   2        248.59        258.66         4.51 o                         
   6   1   2         40.27         40.57         1.33 o                         
   7   1   2         15.56         14.09         4.36 o                         
   8   1   2         75.78         76.20         2.87 o                         
   9   1   2         61.26         64.05         2.71 o                         
  10   1   2          0.35          1.41         1.45 o                         
  11   1   2         22.86         23.19         3.17 o                         
  12   1   2         27.75         29.84         3.68 o                         
   0   2   2        611.72        582.05        12.81 o                         
   1   2   2        547.35        569.20         8.89 o                         
   2   2   2        360.09        386.59         7.29 o                         
   3   2   2        826.51        861.72        15.05 o                         
   4   2   2        389.51        405.92         6.63 o                         
   5   2   2        143.79        145.90         2.94 o                         
   6   2   2        202.68        202.69         3.37 o                         
   7   2   2        270.72        275.12         4.71 o                         
   8   2   2         60.76         54.14         2.00 o                         
   9   2   2        116.38        118.27         4.78 o                         
  10   2   2          2.06          2.52         1.55 o                         
  11   2   2          8.64          9.88         2.39 o                         
  12   2   2         22.92         23.06         3.36 o                         
   1   3   2         58.73         53.92         1.58 o                         
   2   3   2        300.28        304.16         5.10 o                         
   3   3   2        231.95        237.34         3.76 o                         
   4   3   2         29.97         29.93         1.58 o                         
   5   3   2         71.59         68.38         2.33 o                         
   6   3   2        181.73        181.01         3.08 o                         
   7   3   2          0.25         -0.14         0.39 o                         
   8   3   2         62.05         58.67         2.05 o                         
   9   3   2         58.67         64.86         3.00 o                         
  10   3   2         13.46         10.94         1.78 o                         
  11   3   2          0.10         -0.26         1.42 o                         
  12   3   2         13.96         17.05         3.10 o                         
  13   3   2          1.42          3.23         2.13 o                         
   0   4   2        121.52        123.57         3.63 o                         
   1   4   2        108.36        109.75         2.38 o                         
   2   4   2         44.16         42.46         1.30 o                         
   3   4   2        254.87        261.89         4.16 o                         
   4   4   2          3.80          3.19         0.46 o                         
   5   4   2         55.50         51.54         1.96 o                         
   6   4   2         99.63         94.19         2.31 o                         
   7   4   2         67.04         66.88         1.58 o                         
   8   4   2        182.66        186.63         4.70 o                         
   9   4   2          9.37          8.27         1.78 o                         
  10   4   2         15.91         13.25         1.85 o                         
  11   4   2         14.88         15.13         3.23 o                         
  12   4   2          1.59          1.49         1.87 o                         
   1   5   2        135.08        146.82         2.95 o                         
   2   5   2         43.99         46.10         1.40 o                         
   3   5   2        386.55        397.95         5.95 o                         
   4   5   2        112.49        122.00         4.29 o                         
   5   5   2         54.86         54.40         1.36 o                         
   6   5   2         20.98         17.79         2.62 o                         
   7   5   2         49.58         44.71         2.03 o                         
   8   5   2         27.51         23.77         1.62 o                         
   9   5   2         19.75         19.39         1.71 o                         
  10   5   2         30.24         31.66         2.16 o                         
  11   5   2         18.65         18.09         2.33 o                         
  12   5   2          3.32          3.62         1.54 o                         
   0   6   2        191.33        180.17         3.33 o                         
   1   6   2        133.26        121.58         2.28 o                         
   2   6   2         53.55         52.71         1.86 o                         
   3   6   2         81.58         83.04         1.84 o                         
   4   6   2          3.16          3.30         0.52 o                         
   5   6   2        275.00        281.63         4.47 o                         
   6   6   2          4.69          4.39         0.50 o                         
   7   6   2          9.75          7.89         1.11 o                         
   8   6   2         49.29         55.30         2.00 o                         
   9   6   2          3.09          4.10         1.07 o                         
  10   6   2         11.92          9.89         1.37 o                         
  11   6   2         14.24         17.48         3.07 o                         
  12   6   2         18.83         19.26         2.51 o                         
   1   7   2        227.92        247.54         4.02 o                         
   2   7   2        178.16        179.60         3.60 o                         
   3   7   2        206.71        216.50         3.94 o                         
   4   7   2         67.61         59.34         1.59 o                         
   5   7   2         39.68         38.18         1.29 o                         
   6   7   2         42.18         42.78         1.53 o                         
   7   7   2         49.49         50.96         1.93 o                         
   8   7   2         13.60         12.78         1.15 o                         
   9   7   2          0.16         -0.67         0.67 o                         
  10   7   2         13.95         18.14         1.80 o                         
  11   7   2         22.61         27.79         2.35 o                         
  12   7   2         19.52         21.20         2.52 o                         
   0   8   2         30.70         30.68         2.13 o                         
   1   8   2         30.54         30.87         1.16 o                         
   2   8   2         86.56         84.75         1.84 o                         
   3   8   2        140.65        135.57         2.73 o                         
   4   8   2        144.37        141.33         2.81 o                         
   5   8   2         12.44         13.74         1.06 o                         
   6   8   2          0.91          1.19         0.51 o                         
   7   8   2         31.70         29.91         1.66 o                         
   8   8   2          8.23          9.23         1.03 o                         
   9   8   2         48.60         47.38         3.21 o                         
  10   8   2          0.99          1.20         1.05 o                         
  11   8   2          1.76          1.40         1.16 o                         
   1   9   2         86.09         84.61         2.26 o                         
   2   9   2         85.01         81.62         2.28 o                         
   3   9   2        194.56        183.99         3.50 o                         
   4   9   2        235.86        231.51         4.10 o                         
   5   9   2         13.52         13.52         0.98 o                         
   6   9   2        137.58        134.86         3.33 o                         
   7   9   2          1.83          2.02         0.75 o                         
   8   9   2         55.34         57.51         2.27 o                         
   9   9   2         17.67         14.38         1.65 o                         
  10   9   2          5.84          5.38         1.34 o                         
  11   9   2          0.36          3.09         1.57 o                         
   0  10   2        144.82        138.67         4.66 o                         
   1  10   2         43.16         40.54         1.68 o                         
   2  10   2          5.12          5.35         0.76 o                         
   3  10   2         30.55         30.68         1.47 o                         
   4  10   2         62.72         56.16         1.74 o                         
   5  10   2         46.87         47.52         1.66 o                         
   6  10   2         29.73         28.63         1.73 o                         
   7  10   2        176.11        194.31         4.36 o                         
   8  10   2         80.22         80.77         4.53 o                         
   9  10   2         11.60         10.79         1.71 o                         
  10  10   2         35.34         36.51         3.78 o                         
   1  11   2         93.44         90.41         3.21 o                         
   2  11   2         61.16         56.08         2.74 o                         
   3  11   2         51.62         50.13         1.78 o                         
   4  11   2         23.65         25.96         1.41 o                         
   5  11   2         13.48         11.75         1.03 o                         
   6  11   2          6.26          7.17         1.09 o                         
   7  11   2         10.24         10.23         1.20 o                         
   8  11   2         30.72         34.14         2.58 o                         
   9  11   2         25.00         28.96         2.42 o                         
  10  11   2         12.83         16.24         1.96 o                         
   0  12   2         98.18         98.03         3.95 o                         
   1  12   2         22.43         24.53         2.15 o                         
   2  12   2         26.64         28.76         1.72 o                         
   3  12   2          6.29          6.06         0.86 o                         
   4  12   2         43.26         45.64         1.90 o                         
   5  12   2         16.02         14.66         1.20 o                         
   6  12   2         17.75         18.66         1.54 o                         
   7  12   2          5.36          4.90         1.11 o                         
   8  12   2          4.48          5.51         1.07 o                         
   9  12   2          0.81          1.43         1.31 o                         
   1  13   2        346.09        359.11         6.86 o                         
   2  13   2          5.01          5.18         0.94 o                         
   3  13   2         13.89         14.26         1.32 o                         
   4  13   2         10.89         11.94         1.13 o                         
   5  13   2         26.42         23.80         2.13 o                         
   6  13   2          1.24          1.53         0.87 o                         
   7  13   2         10.53         10.62         1.82 o                         
   8  13   2          0.32         -0.08         0.92 o                         
   0  14   2          6.62         10.53         2.39 o                         
   1  14   2         19.54         19.29         1.84 o                         
   2  14   2          4.13          3.80         0.91 o                         
   3  14   2         32.87         30.87         2.17 o                         
   4  14   2          9.67         11.86         1.16 o                         
   5  14   2         32.47         36.48         3.30 o                         
   6  14   2         35.26         37.13         2.30 o                         
   7  14   2         18.71         19.53         1.94 o                         
   1  15   2         13.93         16.49         1.68 o                         
   2  15   2          0.85          1.50         1.29 o                         
   3  15   2          4.54          5.35         1.06 o                         
   4  15   2          5.67          6.07         1.09 o                         
   5  15   2          4.15          4.94         1.10 o                         
   6  15   2         17.58         18.96         1.75 o                         
   0  16   2         13.06         13.48         2.10 o                         
   1  16   2          2.69          3.76         1.06 o                         
   2  16   2          7.17          8.93         1.26 o                         
   3  16   2         15.26         17.67         1.61 o                         
   4  16   2          0.24          0.46         0.91 o                         
   1  17   2          2.50          2.65         1.17 o                         
   0   1   3        207.58        219.11         8.27 o                         
   1   1   3         24.79         18.10         1.58 o                         
   2   1   3        109.21        117.87         5.36 o                         
   3   1   3         76.14         78.99         2.92 o                         
   8   1   3          1.90          0.90         1.16 o                         
   9   1   3         17.09         17.57         2.78 o                         
  10   1   3          8.87         10.21         3.04 o                         
   1   2   3        137.00        138.82         4.25 o                         
   2   2   3         50.68         46.15         2.25 o                         
   3   2   3         84.60         73.51         2.92 o                         
   4   2   3        212.46        191.63        29.62 o                         
   5   2   3         27.89         26.57         1.83 o                         
   6   2   3        155.82        149.74         5.68 o                         
   8   2   3          5.63          4.78         1.61 o                         
   9   2   3          8.22          9.88         2.26 o                         
  10   2   3         15.29         17.89         2.91 o                         
   0   3   3         82.93         86.87         5.33 o                         
   1   3   3         11.53          9.38         1.05 o                         
   2   3   3         29.33         22.92         1.54 o                         
   3   3   3         49.69         50.52         2.30 o                         
   4   3   3         76.36         73.91         2.45 o                         
   5   3   3        205.68        215.22         6.46 o                         
   6   3   3         47.95         48.84         2.06 o                         
   7   3   3         59.86         59.39         2.51 o                         
   8   3   3         73.99         78.03         4.91 o                         
   9   3   3         25.82         21.90         3.17 o                         
  10   3   3         10.33         11.05         2.65 o                         
  11   3   3          9.77         13.69         2.78 o                         
   1   4   3          1.86          2.62         0.59 o                         
   2   4   3         20.81         16.73         1.16 o                         
   3   4   3        133.72        131.85         3.58 o                         
   4   4   3        136.68        130.93         4.46 o                         
   5   4   3          4.70          5.62         0.87 o                         
   6   4   3        205.17        212.90         5.05 o                         
   7   4   3         12.59          9.87         1.30 o                         
   8   4   3         15.87         12.93         1.54 o                         
   9   4   3         10.64          9.13         1.77 o                         
  10   4   3          0.07          1.55         1.68 o                         
  11   4   3          1.81          4.01         2.07 o                         
   0   5   3          1.82          1.96         0.81 o                         
   1   5   3         83.37         79.90         3.69 o                         
   2   5   3         71.26         64.06         2.13 o                         
   3   5   3         39.21         38.24         1.64 o                         
   4   5   3         11.97         11.87         1.21 o                         
   5   5   3          5.25          2.99         0.85 o                         
   6   5   3         50.45         49.48         2.37 o                         
   7   5   3         16.14         15.97         1.63 o                         
   8   5   3          1.12          1.46         1.28 o                         
   9   5   3         21.43         27.27         2.20 o                         
  10   5   3          1.91          0.84         1.16 o                         
  11   5   3         19.06         22.16         3.55 o                         
   1   6   3        143.57        140.39         3.68 o                         
   2   6   3         16.41         12.93         1.07 o                         
   3   6   3          0.82          1.29         0.86 o                         
   4   6   3         35.90         36.29         1.62 o                         
   5   6   3         20.39         20.25         1.86 o                         
   6   6   3         13.43         12.72         1.19 o                         
   7   6   3         28.19         26.26         2.07 o                         
   8   6   3          1.31          3.05         1.14 o                         
   9   6   3         28.40         28.55         2.30 o                         
  10   6   3          3.82          3.69         1.56 o                         
   0   7   3        156.08        147.95         4.86 o                         
   1   7   3         30.40         33.33         1.69 o                         
   2   7   3         98.25         94.76         2.60 o                         
   3   7   3         63.53         63.38         2.05 o                         
   4   7   3          8.09          7.64         0.93 o                         
   5   7   3         60.41         63.22         2.43 o                         
   6   7   3         30.72         32.19         1.84 o                         
   7   7   3          5.75          5.25         1.26 o                         
   8   7   3         24.03         23.23         2.61 o                         
   9   7   3          1.42          1.28         1.11 o                         
  10   7   3          7.48         11.51         2.15 o                         
   1   8   3        163.80        160.31         3.72 o                         
   2   8   3         59.61         55.01         1.97 o                         
   3   8   3         32.00         33.52         1.77 o                         
   4   8   3         36.78         36.47         2.42 o                         
   5   8   3         22.71         22.94         1.82 o                         
   6   8   3         46.10         50.37         4.19 o                         
   7   8   3          7.01          5.17         1.31 o                         
   8   8   3         15.64         13.87         1.80 o                         
   9   8   3          8.91          6.47         1.53 o                         
  10   8   3         29.28         31.64         2.54 o                         
   0   9   3         47.92         48.78         2.93 o                         
   1   9   3          9.33          7.19         0.99 o                         
   2   9   3        112.43        118.07         3.09 o                         
   3   9   3         21.27         17.24         1.35 o                         
   4   9   3         37.90         37.42         1.84 o                         
   5   9   3         68.48         73.33         2.84 o                         
   6   9   3         10.44          8.41         1.10 o                         
   7   9   3         27.58         29.18         1.90 o                         
   8   9   3         24.99         20.05         2.05 o                         
   9   9   3          2.73          2.95         1.34 o                         
   1  10   3          6.49          5.98         0.95 o                         
   2  10   3          6.16          5.74         0.97 o                         
   3  10   3         10.13          8.76         1.36 o                         
   4  10   3          8.84          7.09         1.00 o                         
   5  10   3         16.30         17.99         1.78 o                         
   6  10   3         19.87         21.85         1.88 o                         
   7  10   3         11.40          9.91         1.34 o                         
   8  10   3         13.27         15.60         1.91 o                         
   0  11   3         37.96         41.97         3.08 o                         
   1  11   3          1.00          0.24         0.73 o                         
   2  11   3         14.32         13.17         1.32 o                         
   3  11   3          3.01          3.04         0.88 o                         
   4  11   3         30.18         33.57         3.13 o                         
   5  11   3         21.84         21.33         1.96 o                         
   6  11   3         22.79         24.02         2.74 o                         
   7  11   3          2.58          3.82         1.04 o                         
   8  11   3         11.37         12.43         1.85 o                         
   1  12   3         89.11         89.76         2.83 o                         
   2  12   3         12.72         14.27         1.65 o                         
   3  12   3         60.51         57.68         3.10 o                         
   4  12   3         19.31         18.41         1.87 o                         
   5  12   3          4.94          4.43         1.25 o                         
   6  12   3          1.75          3.14         1.23 o                         
   7  12   3          1.19          1.64         1.10 o                         
   0  13   3         43.70         44.91         3.33 o                         
   1  13   3         89.08         85.70         2.93 o                         
   2  13   3         38.56         42.45         4.24 o                         
   3  13   3         24.44         22.88         1.76 o                         
   4  13   3          1.49          1.63         1.32 o                         
   5  13   3          9.25          9.99         1.54 o                         
   6  13   3          0.81          0.16         1.01 o                         
   1  14   3         10.94         10.81         1.38 o                         
   2  14   3          0.83         -0.63         1.71 o                         
   3  14   3         26.58         27.58         1.95 o                         
   4  14   3          6.96          7.81         1.49 o                         
   0  15   3         11.82         15.11         3.04 o                         
   1  15   3          3.36          2.96         1.00 o                         
   2  15   3          7.17          7.56         1.30 o                         
   0   2   4         61.66         65.57         4.46 o                         
   1   2   4         12.21          9.24         1.44 o                         
   2   2   4          8.39          9.56         1.52 o                         
   3   2   4         15.17         11.50         2.13 o                         
   1   3   4         14.38         12.11         1.71 o                         
   2   3   4         27.07         21.98         2.16 o                         
   3   3   4          5.89          5.80         1.30 o                         
   4   3   4         57.68         62.81         3.55 o                         
   5   3   4         12.09         15.05         2.78 o                         
   0   4   4         21.42         22.80         3.17 o                         
   1   4   4          8.03          4.69         1.28 o                         
   2   4   4         41.60         43.96         6.62 o                         
   3   4   4         25.40         24.05         2.58 o                         
   4   4   4         38.64         44.67         2.79 o                         
   5   4   4         31.46         28.31         2.40 o                         
   6   4   4          1.63          4.20         2.20 o                         
   1   5   4          1.68          1.01         0.79 o                         
   2   5   4         24.14         21.61         1.83 o                         
   3   5   4         57.81         53.14         3.81 o                         
   4   5   4         67.46         65.12         2.82 o                         
   5   5   4         24.29         23.74         1.98 o                         
   6   5   4         12.40          9.60         1.78 o                         
   7   5   4          4.49          4.20         2.33 o                         
   0   6   4        136.27        143.44         5.16 o                         
   1   6   4         29.16         28.95         1.82 o                         
   2   6   4         26.64         26.42         2.03 o                         
   3   6   4          6.37          4.10         1.05 o                         
   4   6   4          0.66          0.43         0.79 o                         
   5   6   4          4.52          4.56         1.15 o                         
   6   6   4         10.12         10.23         2.03 o                         
   7   6   4         12.59         12.26         3.33 o                         
   8   6   4          0.83          1.95         1.50 o                         
   1   7   4         88.46         94.00         3.01 o                         
   2   7   4          7.97          7.77         1.14 o                         
   3   7   4          5.30          3.57         1.13 o                         
   4   7   4         28.95         30.01         2.25 o                         
   5   7   4          0.79          2.25         1.12 o                         
   6   7   4          4.33          5.89         1.84 o                         
   7   7   4          0.34          0.19         1.27 o                         
   0   8   4         77.03         87.35         4.04 o                         
   1   8   4          3.78          4.19         1.00 o                         
   2   8   4         23.99         27.21         1.82 o                         
   3   8   4          4.20          4.04         0.93 o                         
   4   8   4         39.77         40.18         2.67 o                         
   5   8   4          4.42          5.21         1.29 o                         
   6   8   4          2.61          1.94         1.24 o                         
   7   8   4         14.82         11.96         2.30 o                         
   1   9   4         16.67         15.80         1.49 o                         
   2   9   4         28.05         26.91         1.86 o                         
   3   9   4          5.88          4.94         1.21 o                         
   4   9   4          2.19          1.55         0.96 o                         
   5   9   4          3.39          6.14         1.48 o                         
   6   9   4          5.83          5.04         2.13 o                         
   0  10   4         12.39         10.87         1.98 o                         
   1  10   4          5.49          6.38         1.15 o                         
   2  10   4          4.40          4.40         1.16 o                         
   3  10   4          6.39          5.32         1.32 o                         
   4  10   4          9.53          8.48         1.61 o                         
   5  10   4         11.97         12.16         1.77 o                         
   1  11   4         16.02         18.31         1.66 o                         
   2  11   4         25.08         30.35         2.10 o                         
   3  11   4         20.89         18.88         2.05 o                         
   4  11   4          5.41          6.53         1.47 o                         
   0  12   4         32.82         27.46         2.90 o                         
   1  12   4          1.56          2.56         1.06 o                         
   2  12   4         20.19         19.44         2.12 o                         
   1   4   5          4.64          4.54         1.62 o                         
   2   4   5         22.59         20.39         2.42 o                         
   0   5   5         39.21         36.82         4.52 o                         
   1   5   5         12.67         12.69         2.62 o                         
   2   5   5         18.37         19.14         2.47 o                         
   3   5   5          3.41          3.20         1.68 o                         
   1   6   5         30.51         31.85         4.07 o                         
   2   6   5         20.81         18.73         2.97 o                         
                                                                                
